# Supplementary material for: Chilling- and dark-regulated photoprotection in Miscanthus, an economically important C4 grass
Source: Commun Biol. 2024 Dec 19;7:1660. doi: 10.1038/s42003-024-07320-0 (PMC11659412; doi:10.1038/s42003-024-07320-0)
Supplement: Supplementary file 4 — Supplementary Data [file 42003_2024_7320_MOESM4_ESM.xlsx]

## Sheet: readme
Supplementary Data #	Description
Supplementary Data 1	Fv/Fm and NPQ of 3 Miscanthus accessions measured from leaf discs collected from University of Illinois Urbana-Champaign Experimental Field (40.067 N, 88.198 W). Data used to create Figure 1 and Figure S2.
Supplementary Data 2	Hyperspectral indices measured on 3 Miscanthus accessions from the University of Nebraska-Lincoln Experimental Field (40.829 N, 96.657 W). PRI, ARI, and CRI are reported along with time of measurement, overnight low, and temperature during measurement window. Data used to create Figure S5.
Supplementary Data 3	NPQ of 3 Miscanthus accessions measured from leaf discs infiltrated with nigericin + KNO3 or KNO3 before 15h incubation in darkness at 20°C or 4°C. Data used to create Figure S6.
Supplementary Data 4	NPQ of 3 Miscanthus accessions measured from leaf discs infiltrated with Norflurazon + KNO3 or KNO3 before 15h incubation in darkness at 20°C or 4°C. Data used to create Figure S6.
Supplementary Data 5	NPQ of 3 Miscanthus accessions measured from leaf discs infiltrated with DTT or water before 15h incubation in darkness at 20°C or 4°C. Data used to create Figure 4.
Supplementary Data 6	Xanthophyll and chlorophyll content of 5 Miscanthus accessions grown in the growth chamber and treated with 5 combinations of temperature and light before sample collection. Data used to create Figure 2 and Figure S4.
Supplementary Data 7	Rt-qPCR cycle number for EF, Ubiquitin, VDE, ZEP and PsbS for youngest fully-expanded leaf of 3 Miscanthus accessions grown in the growth chamber and treated with 5 combinations of temperature and light before sample collection. Column names correspond to targets of primer pairs (see Table S1). Data used to create Figure 3.
Supplementary Data 8	Rt-qPCR cycle number for EF, Ubiquitin, ACHT3, DHAR, PSI3 and TrxY1, of 3 Miscanthus accessions grown in the growth chamber and treated with 5 combinations of temperature and light before sample collection. Column names correspond to targets of primer pairs (see Table S1). Data used to create Figure 5 and Fig. S8.
Supplementary Data 9	Ascorbate and dehydroascorbate content per gram of fresh weight of 5 Miscanthus accessions grown in the growth chamber and treated with 5 combinations of temperature and light before sample collection. Data used to create Figure 5 and Figure S7.
Supplementary Data 10	NPQ of 3 Miscanthus accessions measured from leaf discs collected from the University of Nebraska-Lincoln Experimental Field (40.829 N, 96.657 W). Data used to create Figure S3.
Supplementary Data 11	Hourly temperature and precipitation records for the University of Nebraska-Lincoln Experimental Field 40.829 N, 96.657 W). Data used to create Figure S1 by summing precipitation data and displaying minimum and maximum temperature during a 24h period.
Supplementary Data 12	Hourly temperature and precipitation records for the University of Illinois Urbana-Champaign Experimental Field (40.067 N, 88.198 W). Data used to create Figure S1 by summing precipitation data and displaying minimum and maximum temperature during a 24h period.

## Sheet: Supplementary Data 1
Accession	Treatment	Biological_Rep	Technical_Rep	Fv/Fm	NPQ0	NPQ1	NPQ2	NPQ3	NPQ4	NPQ5	NPQ6	NPQ7	NPQ8	NPQ9	NPQ10	NPQ11	NPQ12	NPQ13	NPQ14	NPQ15	NPQ16	NPQ17	NPQ18	NPQ19	NPQ20
MsaRB	Cold	1	1	0.55448	0	0.81711	1.095	1.4424	1.9996	2.1802	2.2996	2.401	2.4863	2.5586	2.6023	2.6754	2.7149	1.473	1.1524	0.96038	0.65967	0.64117	0.63695	0.65085	0.69608
MsaRB	Cold	1	2	0.49118	0	1.0082	1.2793	1.5282	1.8648	1.9567	2.0784	2.1751	2.2454	2.3064	2.3588	2.4052	2.4435	1.2721	1.0024	0.90759	0.78284	0.80151	0.84878	0.8499	0.88288
MsaRB	Cold	2	1	0.43775	0	0.79447	1.0968	1.4252	1.9085	2.1099	2.2225	2.3292	2.3829	2.432	2.4735	2.5279	2.5536	1.2186	0.9188	0.80762	0.6618	0.67397	0.70701	0.73641	0.79191
MsaRB	Cold	2	2	0.51595	0	0.87932	1.1404	1.4313	1.8555	2.0074	2.129	2.2345	2.3	2.3721	2.4464	2.5049	2.5596	1.3038	1.0812	0.98301	0.84248	0.85336	0.86851	0.85706	0.88194
MsaRB	Cold	3	1	0.54919	0	0.89897	1.1347	1.3835	1.7569	1.9265	2.0282	2.119	2.1814	2.2452	2.2977	2.3557	2.3998	1.2547	0.97557	0.83931	0.70747	0.72411	0.79142	0.84287	0.92383
MsaRB	Cold	3	2	0.63724	0	0.8329	1.0777	1.3578	1.8015	2.0042	2.1421	2.2215	2.3058	2.3731	2.4251	2.4863	2.5335	1.203	0.92683	0.79426	0.66884	0.68888	0.72915	0.76368	0.84819
MsaRB	Cold	4	1	0.60761	0	0.7863	0.97832	1.2496	1.7101	1.9416	2.0976	2.2166	2.2967	2.3766	2.4428	2.4915	2.5394	1.2314	0.95052	0.8111	0.68212	0.6976	0.7481	0.78704	0.87631
MsaRB	Cold	4	2	0.60246	0	0.8833	1.107	1.3825	1.8114	1.992	2.0986	2.1644	2.2176	2.2709	2.3147	2.3523	2.3984	1.1506	0.82562	0.70946	0.59525	0.60788	0.66142	0.6706	0.72659
MsaRB	Warm	1	1	0.67742	0	0.9691	1.2114	1.3219	1.5813	1.7006	1.8028	1.8593	1.9141	1.9679	2.0227	2.0572	2.0995	1.3038	1.0205	0.90772	0.61976	0.59103	0.59266	0.60099	0.65824
MsaRB	Warm	1	2	0.58005	0	0.9171	1.3496	1.5092	1.8053	1.9582	2.0898	2.1782	2.249	2.3191	2.3839	2.4214	2.4651	1.4922	1.1465	1.0057	0.71272	0.66914	0.60417	0.5628	0.57572
MsaRB	Warm	2	1	0.64539	0	0.67604	1.4147	1.5697	1.8238	2.0198	2.127	2.2038	2.2765	2.3427	2.3963	2.446	2.4959	1.5131	1.1489	1.0017	0.71449	0.67295	0.62536	0.60032	0.62469
MsaRB	Warm	2	2	0.59769	0	0.88358	1.0782	1.1746	1.3781	1.5179	1.606	1.6732	1.7444	1.8034	1.8639	1.8983	1.9566	1.2014	0.92937	0.83258	0.65108	0.6528	0.6795	0.70205	0.77724
MsaRB	Warm	3	1	0.63439	0	1.0172	1.2146	1.3338	1.5623	1.6948	1.8101	1.8858	1.9535	2.0096	2.0659	2.1083	2.1633	1.2393	0.905	0.7741	0.56488	0.5481	0.58105	0.60177	0.68335
MsaRB	Warm	3	2	0.64434	0	0.95676	1.2545	1.4594	1.7824	2.0547	2.2451	2.3497	2.4266	2.5145	2.5835	2.6347	2.7048	1.3651	1.0361	0.89836	0.70701	0.67196	0.66586	0.64517	0.68435
MsaRB	Warm	4	1	0.61461	0	1.0894	1.3816	1.5169	1.817	1.9366	2.0461	2.121	2.1843	2.2447	2.2955	2.3266	2.3703	1.5824	1.2665	1.151	0.75908	0.70534	0.70546	0.70845	0.77123
MsaRB	Warm	4	2	0.6355	0	1.0848	1.3137	1.4409	1.6827	1.7962	1.8878	1.9575	2.0342	2.0817	2.1299	2.1675	2.2355	1.3916	0.97912	0.84835	0.65455	0.65229	0.71911	0.76668	0.8779
MsiCR	Cold	1	1	0.7049	0	0.78477	1.0395	1.3213	1.9138	2.2007	2.3068	2.3932	2.4633	2.5289	2.5744	2.6488	2.6819	1.3612	1.0709	0.92522	0.707	0.69135	0.66237	0.66418	0.6961
MsiCR	Cold	1	2	0.67062	0	0.66412	0.94458	1.1522	1.8605	2.2645	2.4278	2.5519	2.6277	2.718	2.7705	2.8493	2.8899	1.3487	1.0211	0.86651	0.69217	0.70771	0.75491	0.78056	0.8065
MsiCR	Cold	2	1	0.63642	0	0.48588	0.76321	1.0834	1.9717	2.4236	2.586	2.7145	2.7814	2.8587	2.9105	2.9928	3.033	1.4638	1.1536	1.0002	0.76756	0.74403	0.73876	0.74422	0.77114
MsiCR	Cold	2	2	0.65727	0	0.56723	0.85536	1.1547	1.9659	2.3333	2.4897	2.6218	2.6897	2.7766	2.8247	2.9156	2.9504	1.5301	1.2254	1.0533	0.78644	0.74522	0.70782	0.71648	0.75101
MsiCR	Cold	3	1	0.64384	0	0.60873	0.83794	1.137	1.8724	2.2919	2.459	2.5644	2.652	2.7308	2.8054	2.874	2.9191	1.4259	1.1794	1.0669	0.81358	0.79763	0.76203	0.74377	0.76589
MsiCR	Cold	3	2	0.59058	0	0.59628	0.78332	1.0267	1.5204	1.9933	2.3471	2.4812	2.5679	2.6475	2.7097	2.7598	2.777	1.2276	0.95075	0.82573	0.68105	0.69096	0.68771	0.66155	0.66895
MsiCR	Cold	4	1	0.70052	0	1.0878	1.3829	1.5447	1.8963	2.1272	2.3005	2.4354	2.5275	2.6154	2.7067	2.765	2.7941	1.6408	1.335	1.1728	0.95008	0.92905	0.92391	0.90461	0.92682
MsiCR	Cold	4	2	0.67969	0	0.91686	1.1361	1.3207	1.7542	2.0845	2.2971	2.466	2.5651	2.6607	2.7417	2.8035	2.8464	1.5544	1.2877	1.154	0.95288	0.96726	0.99972	0.96019	0.9365
MsiCR	Warm	1	1	0.64432	0	0.74876	1.1488	1.4719	2.2162	2.594	2.7885	2.9245	3.0315	3.1165	3.198	3.2752	3.3273	1.7687	1.2934	1.0847	0.81539	0.77949	0.73457	0.7083	0.74063
MsiCR	Warm	1	2	0.64693	0	0.74271	1.1571	1.4614	2.1674	2.4889	2.6788	2.8097	2.8966	2.9957	3.0723	3.1361	3.1924	1.7104	1.2818	1.0828	0.81552	0.77093	0.72543	0.6963	0.72642
MsiCR	Warm	2	1	0.6898	0	0.83383	1.3071	1.5234	2.045	2.3016	2.4648	2.5778	2.6705	2.7536	2.8318	2.8793	2.9384	1.6179	1.1775	0.98027	0.72001	0.66484	0.61716	0.59313	0.6184
MsiCR	Warm	2	2	0.68118	0	0.94708	1.339	1.5295	2.028	2.2793	2.4404	2.546	2.6351	2.727	2.7852	2.8292	2.8889	1.5753	1.1399	0.94806	0.68754	0.63879	0.60517	0.58203	0.60172
MsiCR	Warm	3	1	0.71278	0	0.90214	1.1288	1.3038	1.7944	2.1047	2.3039	2.4725	2.6208	2.7214	2.8099	2.8677	2.961	1.6268	1.1804	0.98722	0.75332	0.72924	0.69502	0.64767	0.66629
MsiCR	Warm	3	2	0.68583	0	0.36515	0.80432	1.1114	1.6658	2.0044	2.2877	2.4824	2.6426	2.7226	2.8346	2.8812	2.9841	1.5915	1.1127	0.94684	0.6644	0.60547	0.54323	0.50807	0.53261
MsiCR	Warm	4	1	0.58255	0	1.0517	1.3839	1.5683	2.0304	2.2786	2.4275	2.5294	2.6255	2.6909	2.7813	2.822	2.9027	1.6887	1.3203	1.1424	0.82934	0.7997	0.81493	0.80905	0.87613
MsiCR	Warm	4	2	0.62187	0	0.5564	1.0613	1.3973	1.9528	2.2796	2.4818	2.5911	2.6995	2.7693	2.8545	2.8999	2.9825	1.7173	1.2689	1.0737	0.78253	0.70526	0.63651	0.59969	0.62386
MxgI	Cold	1	1	0.62464	0	0.89975	1.1887	1.4643	1.8895	2.0303	2.0987	2.1752	2.2527	2.3057	2.3542	2.4265	2.4646	1.6956	1.3659	1.2296	0.97847	0.94297	0.94898	0.97797	1.0047
MxgI	Cold	1	2	0.62502	0	0.74689	1.0547	1.3054	1.7295	1.8836	1.9584	2.0398	2.1003	2.1724	2.2148	2.2909	2.3316	1.6246	1.3451	1.2198	0.962	0.91802	0.8905	0.89788	0.93022
MxgI	Cold	2	1	0.59451	0	0.98633	1.2733	1.4883	1.8371	1.9442	1.9949	2.0626	2.1224	2.1846	2.2192	2.2917	2.3364	1.6771	1.455	1.3137	0.9543	0.87656	0.78943	0.78741	0.80795
MxgI	Cold	2	2	0.6426	0	1.036	1.4034	1.7073	2.065	2.1764	2.2524	2.3463	2.414	2.4921	2.5383	2.5995	2.6388	1.6869	1.3693	1.2306	1.0029	1.0147	1.023	1.0593	1.085
MxgI	Cold	3	1	0.63132	0	0.76149	1.0866	1.3557	1.793	1.9102	2.0003	2.0925	2.1575	2.2378	2.2994	2.3684	2.4195	1.3316	1.0625	0.96694	0.74065	0.72171	0.6484	0.60013	0.58736
MxgI	Cold	3	2	0.62901	0	0.76175	1.0836	1.3474	1.7685	1.8908	2.0122	2.1102	2.2042	2.2757	2.3361	2.3972	2.4373	1.34	1.0453	0.95464	0.75487	0.75184	0.73505	0.72284	0.73369
MxgI	Cold	4	1	0.60741	0	1.0304	1.3241	1.5533	1.8432	1.9709	2.0405	2.1161	2.1836	2.2432	2.3059	2.3549	2.4016	1.529	1.246	1.1571	0.97068	0.98406	1.0119	1.0412	1.069
MxgI	Cold	4	2	0.63205	0	1.0334	1.3564	1.6103	1.9671	2.0843	2.1495	2.2416	2.2994	2.366	2.4226	2.4824	2.5237	1.6522	1.3303	1.2188	1.0145	1.0107	1.0549	1.095	1.1383
MxgI	Warm	1	1	0.65883	0	0.87136	1.1806	1.3717	1.8107	1.9965	2.098	2.179	2.2383	2.3162	2.3918	2.4474	2.5004	1.4984	1.217	1.0692	0.79031	0.7373	0.67556	0.64009	0.67068
MxgI	Warm	1	2	0.63379	0	0.94663	1.2863	1.5288	1.9758	2.1179	2.2091	2.2942	2.3531	2.4246	2.5092	2.5451	2.6144	1.575	1.2476	1.0839	0.72633	0.67992	0.64958	0.63383	0.66721
MxgI	Warm	2	1	0.5797	0	1.0637	1.4175	1.5873	1.9142	2.0433	2.1401	2.2231	2.2949	2.3522	2.4258	2.4781	2.5395	1.2864	0.99067	0.88146	0.63736	0.60495	0.56883	0.5495	0.59033
MxgI	Warm	2	2	0.63512	0	1.1054	1.4123	1.618	2.0081	2.1471	2.2508	2.3284	2.4098	2.4772	2.5405	2.5833	2.6612	1.5772	1.2068	1.0508	0.69932	0.67374	0.68095	0.70116	0.77236
MxgI	Warm	3	1	0.62856	0	1.0744	1.3932	1.5615	1.9226	2.0596	2.1433	2.2225	2.2828	2.349	2.4133	2.4599	2.5101	1.5249	1.2579	1.1001	0.78421	0.73877	0.67883	0.65067	0.68732
MxgI	Warm	3	2	0.63681	0	1.0367	1.3947	1.6121	2.0157	2.1531	2.2519	2.3279	2.3896	2.4691	2.5358	2.583	2.6589	1.6171	1.287	1.1274	0.71777	0.68019	0.66102	0.66473	0.72444
MxgI	Warm	4	1	0.60888	0	0.78657	1.1308	1.3808	1.9026	2.0733	2.1856	2.2758	2.3576	2.4158	2.4925	2.5343	2.6164	1.3781	1.0376	0.88533	0.61275	0.5775	0.55837	0.54051	0.57456
MxgI	Warm	4	2	0.63264	0	1.0398	1.4096	1.6519	2.0961	2.26	2.3704	2.4457	2.5145	2.5702	2.6355	2.6776	2.7558	1.5587	1.1362	0.96221	0.63926	0.58907	0.58037	0.56107	0.59836

## Sheet: Supplementary Data 2
Accession	Plant	Temperature	Time (month/day/year hh:mm)	Round	PAR	PRI	ARI1	ARI2	CRI1	CRI2
MsaRB	1	Warm	10/06/2022 8:41	Morning1	688.998	-0.280451	9.38931e-05	2.47061	0.000190141	0.000284034
MsaRB	1	Warm	10/06/2022 8:41	Morning1	959.718	-0.236407	0.000100762	2.71306	0.000176142	0.000276903
MsaRB	2	Warm	10/06/2022 8:43	Morning1	712.925	-0.239303	0.000127457	3.36201	0.000226481	0.000353938
MsaRB	2	Warm	10/06/2022 8:44	Morning1	1254.51	-0.231909	0.000120519	3.23026	0.000189409	0.000309928
MsaRB	4	Warm	10/06/2022 8:46	Morning1	510.685	-0.254814	0.000111154	2.93191	0.000205951	0.000317105
MsaRB	4	Warm	10/06/2022 8:46	Morning1	1338.29	-0.266025	9.36683e-05	2.47298	0.000163594	0.000257262
MsaRB	3	Warm	10/06/2022 8:50	Morning1	992.557	-0.257823	0.000114576	3.05808	0.000172293	0.000286869
MsaRB	3	Warm	10/06/2022 8:50	Morning1	1131.32	-0.246789	0.000110252	2.96088	0.0002001	0.000310353
MsaRB	5	Warm	10/06/2022 8:51	Morning1	966.347	-0.254495	0.000102179	2.76767	0.000191326	0.000293505
MsaRB	5	Warm	10/06/2022 8:52	Morning1	537.244	-0.270966	0.000104492	2.78074	0.000135764	0.000240256
MsaRB	6	Warm	10/06/2022 8:54	Morning1	1015.47	-0.256496	0.000103867	2.77734	0.000197687	0.000301554
MsaRB	6	Warm	10/06/2022 8:54	Morning1	1173.32	-0.260372	0.000111328	2.97819	0.000194958	0.000306286
MsaRB	8	Warm	10/06/2022 9:00	Morning1	1070.47	-0.226704	0.000105986	2.78494	0.000183987	0.000289973
MsaRB	8	Warm	10/06/2022 9:01	Morning1	1007.79	-0.253832	0.000103292	2.74694	0.000205765	0.000309057
MsaRB	7	Warm	10/06/2022 9:03	Morning1	1432.12	-0.24213	0.000112597	3.02527	0.000206112	0.00031871
MsaRB	7	Warm	10/06/2022 9:03	Morning1	1497.1	-0.249782	0.000115514	3.0718	0.000192092	0.000307606
MsaRB	9	Warm	10/06/2022 9:04	Morning1	447.189	-0.2291	0.000116477	3.07401	0.000230426	0.000346903
MsaRB	9	Warm	10/06/2022 9:05	Morning1	1137.6	-0.239621	9.48966e-05	2.61473	0.000168477	0.000263373
MsaRB	10	Warm	10/06/2022 9:07	Morning1	1243.33	-0.215103	0.000143998	3.86612	0.000220275	0.000364273
MsaRB	10	Warm	10/06/2022 9:08	Morning1	1030	-0.249061	0.000110241	2.91813	0.000204579	0.00031482
MsaRB	12	Warm	10/06/2022 9:11	Morning1	1217.72	-0.224654	0.00011911	3.15147	0.000187853	0.000306963
MsaRB	12	Warm	10/06/2022 9:11	Morning1	1102.5	-0.24628	0.00010064	2.8852	0.000202139	0.000302779
MsaRB	11	Warm	10/06/2022 9:15	Morning1	1134.47	-0.238773	0.000123636	3.39962	0.00018461	0.000308246
MsaRB	11	Warm	10/06/2022 9:15	Morning1	1315.52	-0.231122	0.000123646	3.34667	0.000187305	0.000310952
MsaRB	13	Warm	10/06/2022 9:18	Morning1	1369.18	-0.232481	0.000115458	3.0567	0.000198981	0.00031444
MsaRB	13	Warm	10/06/2022 9:19	Morning1	1441.27	-0.225524	0.000118274	3.1448	0.00020833	0.000326604
MsaRB	14	Warm	10/06/2022 9:22	Morning1	1174.44	-0.24482	0.00012286	3.34855	0.000163954	0.000286814
MsaRB	14	Warm	10/06/2022 9:23	Morning1	1032.65	-0.251767	0.000116657	3.10932	0.000183929	0.000300586
MsaRB	16	Warm	10/06/2022 9:26	Morning1	1533.09	-0.254628	0.000102465	2.7308	0.000179487	0.000281952
MsaRB	16	Warm	10/06/2022 9:26	Morning1	1535.6	-0.254102	9.12755e-05	2.61012	0.000155326	0.000246601
MsaRB	15	Warm	10/06/2022 9:29	Morning1	1231.26	-0.253665	0.000127078	3.39096	0.000200361	0.000327439
MsaRB	15	Warm	10/06/2022 9:29	Morning1	1196.1	-0.259126	9.2737e-05	2.47918	0.000160272	0.000253009
MsaRB	1	Warm	10/06/2022 9:32	Morning2	527.222	-0.269505	9.23568e-05	2.456	0.000154902	0.000247259
MsaRB	2	Warm	10/06/2022 9:33	Morning2	1279.02	-0.27565	9.23595e-05	2.42153	0.000188135	0.000280495
MsaRB	4	Warm	10/06/2022 9:34	Morning2	1417.45	-0.240837	9.60765e-05	2.52816	0.000180489	0.000276565
MsaRB	3	Warm	10/06/2022 9:36	Morning2	1410.28	-0.232557	0.000120925	3.19914	0.000234272	0.000355198
MsaRB	5	Warm	10/06/2022 9:37	Morning2	1564.08	-0.276435	9.82785e-05	2.58993	0.000186819	0.000285098
MsaRB	6	Warm	10/06/2022 9:40	Morning2	1239.19	-0.272647	9.2868e-05	2.43723	0.000158713	0.000251581
MsaRB	7	Warm	10/06/2022 9:44	Morning2	1387.57	-0.262499	9.81086e-05	2.62391	0.00019149	0.000289598
MsaRB	7	Warm	10/06/2022 9:45	Morning2	1187.08	-0.250183	0.000104976	2.79263	0.000176933	0.000281909
MsaRB	9	Warm	10/06/2022 9:46	Morning2	1573.41	-0.229309	0.000111153	2.91804	0.000174368	0.000285521
MsaRB	10	Warm	10/06/2022 9:47	Morning2	374.437	-0.213841	0.000159398	4.24733	0.000222724	0.000382122
MsaRB	12	Warm	10/06/2022 9:49	Morning2	953.256	-0.261528	0.000101031	2.66818	0.000141885	0.000242916
MsaRB	11	Warm	10/06/2022 9:54	Morning2	1418.22	-0.258885	0.00011902	3.16356	0.000190163	0.000309183
MsaRB	13	Warm	10/06/2022 9:56	Morning2	1593.62	-0.261377	9.5895e-05	2.5252	0.000163956	0.000259851
MsaRB	14	Warm	10/06/2022 9:58	Morning2	560.63	-0.229993	0.000124	3.29201	0.000207748	0.000331748
MsaRB	16	Warm	10/06/2022 10:00	Morning2	1298.24	-0.247291	0.000109145	2.86086	0.000166023	0.000275168
MsaRB	15	Warm	10/06/2022 10:01	Morning2	1558.14	-0.229862	0.000137509	3.64956	0.000201342	0.000338851
MsaRB	1	Warm	10/06/2022 12:18	Noon1	151.293	-0.292178	8.91398e-05	2.34215	0.000163556	0.000252696
MsaRB	1	Warm	10/06/2022 12:19	Noon1	286.156	-0.255042	8.52809e-05	2.28864	0.000176214	0.000261495
MsaRB	2	Warm	10/06/2022 12:21	Noon1	228.494	-0.259081	9.87989e-05	2.58206	0.000204938	0.000303737
MsaRB	2	Warm	10/06/2022 12:21	Noon1	1332.8	-0.261868	0.000111199	2.98536	0.000233305	0.000344504
MsaRB	4	Warm	10/06/2022 12:24	Noon1	919.556	-0.251498	0.000107431	2.9154	0.000237792	0.000345222
MsaRB	4	Warm	10/06/2022 12:25	Noon1	654.952	-0.256166	9.12066e-05	2.4395	0.000169268	0.000260475
MsaRB	3	Warm	10/06/2022 12:29	Noon1	1350.56	-0.246786	0.000115374	3.00689	0.000217786	0.00033316
MsaRB	3	Warm	10/06/2022 12:29	Noon1	1661.3	-0.233735	0.000119061	3.15834	0.000201289	0.00032035
MsaRB	5	Warm	10/06/2022 12:30	Noon1	1479.3	-0.235726	9.71008e-05	2.56356	0.000205244	0.000302345
MsaRB	5	Warm	10/06/2022 12:30	Noon1	1136.59	-0.232999	0.000113698	2.9741	0.000243307	0.000357005
MsaRB	6	Warm	10/06/2022 12:35	Noon1	321.244	-0.252765	0.000110449	2.96456	0.000199847	0.000310296
MsaRB	6	Warm	10/06/2022 12:35	Noon1	978.763	-0.256378	0.000103405	2.88768	0.000206274	0.000309678
MsaRB	8	Warm	10/06/2022 12:39	Noon1	1652.47	-0.232638	0.00011613	3.07548	0.000209369	0.000325499
MsaRB	8	Warm	10/06/2022 12:39	Noon1	460.985	-0.22708	0.000129211	3.44605	0.000181607	0.000310818
MsaRB	7	Warm	10/06/2022 12:41	Noon1	153.926	-0.247481	0.000122613	3.23661	0.000210088	0.000332701
MsaRB	7	Warm	10/06/2022 12:42	Noon1	372.888	-0.250671	0.000107904	2.89744	0.000214712	0.000322616
MsaRB	9	Warm	10/06/2022 12:42	Noon1	381.328	-0.239522	0.000107499	2.86377	0.000180757	0.000288256
MsaRB	9	Warm	10/06/2022 12:43	Noon1	419.985	-0.261205	0.000113117	3.00178	0.000209516	0.000322633
MsaRB	10	Warm	10/06/2022 12:45	Noon1	156.173	-0.236924	0.000128449	3.39882	0.000232113	0.000360562
MsaRB	10	Warm	10/06/2022 12:46	Noon1	135.011	-0.234143	0.000127101	3.39931	0.000229858	0.000356959
MsaRB	12	Warm	10/06/2022 12:50	Noon1	1277.01	-0.249208	9.67395e-05	2.56306	0.000188753	0.000285492
MsaRB	12	Warm	10/06/2022 12:50	Noon1	1573.56	-0.244578	0.000109118	2.92574	0.000191993	0.000301111
MsaRB	11	Warm	10/06/2022 12:55	Noon1	1296.24	-0.236311	0.000123526	3.316	0.000232361	0.000355887
MsaRB	11	Warm	10/06/2022 12:56	Noon1	381.766	-0.22471	0.000134898	3.62546	0.000252547	0.000387445
MsaRB	13	Warm	10/06/2022 12:59	Noon1	55.76	-0.261894	0.000109357	2.92404	0.000202479	0.000311836
MsaRB	13	Warm	10/06/2022 13:00	Noon1	236.653	-0.253207	0.000103673	2.91861	0.000184807	0.00028848
MsaRB	14	Warm	10/06/2022 13:04	Noon1	260.563	-0.242609	0.000114679	3.05103	0.000185952	0.000300631
MsaRB	14	Warm	10/06/2022 13:04	Noon1	1034.67	-0.245517	0.000105055	2.83605	0.000196307	0.000301362
MsaRB	16	Warm	10/06/2022 13:07	Noon1	545.042	-0.271124	0.000111079	2.97304	0.000215301	0.000326381
MsaRB	16	Warm	10/06/2022 13:08	Noon1	1587.28	-0.25539	9.062e-05	2.40569	0.000171344	0.000261964
MsaRB	15	Warm	10/06/2022 13:10	Noon1	1306.02	-0.24898	0.000121062	3.22787	0.000188408	0.00030947
MsaRB	15	Warm	10/06/2022 13:10	Noon1	1424.59	-0.251481	0.000110442	2.9693	0.000219945	0.000330387
MsaRB	1	Warm	10/06/2022 13:13	Noon2	570.07	-0.255072	9.34433e-05	2.52017	0.000192725	0.000286168
MsaRB	2	Warm	10/06/2022 13:15	Noon2	1415.88	-0.246883	0.000115111	3.08245	0.000220159	0.00033527
MsaRB	4	Warm	10/06/2022 13:16	Noon2	463.133	-0.23995	0.000132839	3.56406	0.000213053	0.000345891
MsaRB	3	Warm	10/06/2022 13:18	Noon2	1598.52	-0.240535	0.000118604	3.15575	0.000217571	0.000336175
MsaRB	5	Warm	10/06/2022 13:20	Noon2	1136.14	-0.232323	0.000108105	2.86911	0.000200863	0.000308968
MsaRB	6	Warm	10/06/2022 13:22	Noon2	1290.31	-0.261594	0.00010803	2.88974	0.000191291	0.00029932
MsaRB	8	Warm	10/06/2022 13:28	Noon2	1376.42	-0.220916	0.000122376	3.24566	0.00022045	0.000342826
MsaRB	7	Warm	10/06/2022 13:29	Noon2	1116.04	-0.281757	0.000109505	2.90538	0.000189139	0.000298644
MsaRB	9	Warm	10/06/2022 13:30	Noon2	1250.73	-0.265339	0.000127427	3.38993	0.000205045	0.000332471
MsaRB	10	Warm	10/06/2022 13:32	Noon2	198.764	-0.232727	0.000114814	3.03942	0.000226288	0.000341102
MsaRB	12	Warm	10/06/2022 13:34	Noon2	1265.24	-0.297675	9.6843e-05	2.59573	0.000174397	0.00027124
MsaRB	11	Warm	10/06/2022 13:36	Noon2	1344.12	-0.257317	0.000103426	2.72017	0.000206122	0.000309549
MsaRB	14	Warm	10/06/2022 13:41	Noon2	126.712	-0.233582	0.000117732	3.16512	0.000191005	0.000308737
MsaRB	16	Warm	10/06/2022 13:42	Noon2	1155.96	-0.26042	0.000110707	2.9468	0.000234182	0.000344889
MsaRB	15	Warm	10/06/2022 13:44	Noon2	979.591	-0.261235	0.000119584	3.19355	0.000213265	0.000332849
MsiCR	1	Warm	10/06/2022 8:35	Morning1	795.983	-0.216576	9.39093e-05	2.45798	0.000161161	0.00025507
MsiCR	1	Warm	10/06/2022 8:36	Morning1	610.637	-0.23236	9.25216e-05	2.47962	0.000173904	0.000266425
MsiCR	4	Warm	10/06/2022 8:47	Morning1	1238.38	-0.234859	9.15425e-05	2.40583	0.000174293	0.000265836
MsiCR	4	Warm	10/06/2022 8:47	Morning1	1268.19	-0.236287	9.67084e-05	2.58942	0.000178826	0.000275535
MsiCR	16	Warm	10/06/2022 8:56	Morning1	1507.1	-0.253816	8.44692e-05	2.21238	0.000132966	0.000217436
MsiCR	16	Warm	10/06/2022 8:56	Morning1	1215.47	-0.226463	0.000105781	2.83086	0.000162843	0.000268624
MsiCR	4	Warm	10/06/2022 8:57	Morning1	1152.45	-0.265385	9.05979e-05	2.3873	0.000151116	0.000241714
MsiCR	4	Warm	10/06/2022 8:58	Morning1	564.505	-0.259176	0.000100684	2.6952	0.000156802	0.000257485
MsiCR	16	Warm	10/06/2022 9:10	Morning1	1530.71	-0.233572	8.48072e-05	2.23874	0.000142542	0.000227349
MsiCR	16	Warm	10/06/2022 9:10	Morning1	1232.5	-0.263736	8.74841e-05	2.36338	0.000162121	0.000249605
MsiCR	14	Warm	10/06/2022 9:13	Morning1	1314.36	-0.224743	0.00011096	2.92368	0.000163274	0.000274234
MsiCR	14	Warm	10/06/2022 9:14	Morning1	1248.57	-0.226526	0.000122256	3.23821	0.000166464	0.000288721
MsiCR	14	Warm	10/06/2022 9:21	Morning1	272.312	-0.23259	9.24192e-05	2.42314	0.000128323	0.000220742
MsiCR	14	Warm	10/06/2022 9:22	Morning1	1407.03	-0.256404	0.000104693	2.78095	0.00021426	0.000318953
MsiCR	16	Warm	10/06/2022 9:25	Morning1	862.984	-0.228079	8.98876e-05	2.36849	0.00015588	0.000245768
MsiCR	16	Warm	10/06/2022 9:25	Morning1	1337.76	-0.256938	8.25364e-05	2.31535	0.000142546	0.000225082
MsiCR	1	Warm	10/06/2022 9:30	Morning2	1492.52	-0.236589	9.49189e-05	2.49565	0.000140259	0.000235178
MsiCR	4	Warm	10/06/2022 9:35	Morning2	1538.4	-0.232739	9.58753e-05	2.53954	0.000189431	0.000285306
MsiCR	4	Warm	10/06/2022 9:36	Morning2	1260.19	-0.223216	0.000106884	2.83168	0.000159048	0.000265932
MsiCR	4	Warm	10/06/2022 9:39	Morning2	1394.95	-0.248639	9.93474e-05	2.61388	0.000181008	0.000280356
MsiCR	8	Warm	10/06/2022 9:42	Morning2	1441.27	-0.271335	9.21717e-05	2.42813	0.000166512	0.000258684
MsiCR	16	Warm	10/06/2022 9:48	Morning2	1672.88	-0.241965	9.25104e-05	2.4667	0.000134659	0.000227169
MsiCR	14	Warm	10/06/2022 9:51	Morning2	1201.91	-0.252377	8.90664e-05	2.34378	0.00014561	0.000234676
MsiCR	14	Warm	10/06/2022 9:57	Morning2	1255.71	-0.228705	9.75713e-05	2.59067	0.000144035	0.000241606
MsiCR	16	Warm	10/06/2022 9:59	Morning2	1527.16	-0.234789	0.000125484	3.33906	0.000157253	0.000282737
MsiCR	4	Warm	10/06/2022 12:15	Noon1	1599.36	-0.247886	8.94715e-05	2.33565	0.000129819	0.00021929
MsiCR	4	Warm	10/06/2022 12:16	Noon1	1268.79	-0.242599	0.000105881	2.80887	0.0001604	0.000266281
MsiCR	4	Warm	10/06/2022 12:25	Noon1	1296.43	-0.233535	8.60097e-05	2.38905	0.000138865	0.000224875
MsiCR	4	Warm	10/06/2022 12:26	Noon1	973.769	-0.232017	9.69554e-05	2.55914	0.00016363	0.000260585
MsiCR	3	Warm	10/06/2022 12:27	Noon1	1114.77	-0.237022	0.000102759	2.69479	0.00016055	0.000263308
MsiCR	3	Warm	10/06/2022 12:28	Noon1	1152.12	-0.253067	8.60609e-05	2.32128	0.000146949	0.00023301
MsiCR	16	Warm	10/06/2022 12:33	Noon1	1609.81	-0.235232	0.000102274	2.7078	0.000139585	0.000241858
MsiCR	16	Warm	10/06/2022 12:34	Noon1	1401.39	-0.233758	9.66769e-05	2.58055	0.000171295	0.000267972
MsiCR	8	Warm	10/06/2022 12:36	Noon1	303.587	-0.241882	9.24051e-05	2.46361	0.000147742	0.000240147
MsiCR	8	Warm	10/06/2022 12:37	Noon1	342.21	-0.229987	9.83382e-05	2.6098	0.000150279	0.000248618
MsiCR	16	Warm	10/06/2022 12:48	Noon1	1067.02	-0.23304	9.54083e-05	2.52302	0.000139654	0.000235062
MsiCR	16	Warm	10/06/2022 12:49	Noon1	1575	-0.243038	0.000101524	2.69575	0.000167758	0.000269281
MsiCR	11	Warm	10/06/2022 12:53	Noon1	314.588	-0.247888	9.05256e-05	2.38739	0.000143438	0.000233964
MsiCR	11	Warm	10/06/2022 12:54	Noon1	349.862	-0.235796	9.74479e-05	2.59017	0.000165859	0.000263307
MsiCR	14	Warm	10/06/2022 13:02	Noon1	1711.11	-0.242688	0.00010018	2.64502	0.000162053	0.000262233
MsiCR	14	Warm	10/06/2022 13:03	Noon1	1348.98	-0.230616	0.000108897	2.89011	0.000175126	0.000284023
MsiCR	16	Warm	10/06/2022 13:06	Noon1	1149.13	-0.234796	9.229e-05	2.45242	0.00014091	0.0002332
MsiCR	16	Warm	10/06/2022 13:07	Noon1	1439.43	-0.234151	0.000101163	2.72898	0.000159856	0.000261019
MsiCR	1	Warm	10/06/2022 13:12	Noon2	158.632	-0.246888	9.80625e-05	2.63729	0.000144948	0.000243011
MsiCR	4	Warm	10/06/2022 13:17	Noon2	1346.25	-0.241834	9.84054e-05	2.59972	0.000146871	0.000245276
MsiCR	3	Warm	10/06/2022 13:18	Noon2	186.238	-0.297859	0.000102017	2.76006	0.000152412	0.000254429
MsiCR	16	Warm	10/06/2022 13:25	Noon2	1468.17	-0.232369	9.15169e-05	2.41641	0.000165979	0.000257496
MsiCR	8	Warm	10/06/2022 13:26	Noon2	1500.25	-0.250535	9.10919e-05	2.39262	0.000145891	0.000236983
MsiCR	16	Warm	10/06/2022 13:34	Noon2	1479.67	-0.240903	9.40724e-05	2.55929	0.000140139	0.000234211
MsiCR	14	Warm	10/06/2022 13:36	Noon2	1486.17	-0.257913	8.57581e-05	2.27246	0.000150844	0.000236603
MsiCR	14	Warm	10/06/2022 13:40	Noon2	1498.5	-0.27545	9.03676e-05	2.37197	0.000176065	0.000266433
MsiCR	16	Warm	10/06/2022 13:42	Noon2	1538.7	-0.229621	0.000105448	2.80108	0.000153852	0.0002593
MxgI	1	Warm	10/06/2022 8:39	Morning1	1138.21	-0.26821	8.28747e-05	2.15855	0.000156111	0.000238986
MxgI	1	Warm	10/06/2022 8:40	Morning1	1234.78	-0.246162	8.65908e-05	2.2708	0.000147431	0.000234022
MxgI	2	Warm	10/06/2022 8:42	Morning1	1221.97	-0.246863	9.48394e-05	2.50912	0.000172436	0.000267275
MxgI	2	Warm	10/06/2022 8:43	Morning1	1281.56	-0.281487	7.84017e-05	2.07874	0.000150586	0.000228987
MxgI	4	Warm	10/06/2022 8:45	Morning1	1316.31	-0.257162	8.39726e-05	2.20269	0.000149959	0.000233931
MxgI	4	Warm	10/06/2022 8:45	Morning1	1486.96	-0.262881	8.54061e-05	2.27816	0.000157381	0.000242787
MxgI	6	Warm	10/06/2022 8:53	Morning1	1234.02	-0.252452	0.000105451	2.80173	0.000194054	0.000299505
MxgI	6	Warm	10/06/2022 8:53	Morning1	1497.12	-0.253628	8.33457e-05	2.25804	0.000151364	0.000234709
MxgI	8	Warm	10/06/2022 8:59	Morning1	1552.38	-0.305396	0.000104074	2.73808	0.0001605	0.000264574
MxgI	8	Warm	10/06/2022 8:59	Morning1	1614.76	-0.305372	8.96127e-05	2.39656	0.000157825	0.000247438
MxgI	7	Warm	10/06/2022 9:02	Morning1	1237.92	-0.28063	8.81711e-05	2.32891	0.000175525	0.000263696
MxgI	7	Warm	10/06/2022 9:02	Morning1	1520.47	-0.241765	0.000107634	2.90563	0.000196097	0.000303731
MxgI	9	Warm	10/06/2022 9:06	Morning1	1413.27	-0.29422	7.87269e-05	2.08095	0.000145721	0.000224448
MxgI	9	Warm	10/06/2022 9:06	Morning1	1464.84	-0.252445	9.71702e-05	2.69283	0.000204473	0.000301643
MxgI	10	Warm	10/06/2022 9:08	Morning1	1363.55	-0.259223	8.95898e-05	2.49709	0.00017728	0.00026687
MxgI	10	Warm	10/06/2022 9:09	Morning1	1354.96	-0.278665	8.80008e-05	2.36278	0.000165971	0.000253972
MxgI	12	Warm	10/06/2022 9:12	Morning1	1527.13	-0.266814	9.18475e-05	2.43235	0.000179995	0.000271843
MxgI	12	Warm	10/06/2022 9:12	Morning1	1478.03	-0.276273	8.27332e-05	2.18904	0.000124732	0.000207465
MxgI	11	Warm	10/06/2022 9:16	Morning1	1540.66	-0.252591	9.13593e-05	2.43774	0.000172822	0.000264181
MxgI	11	Warm	10/06/2022 9:17	Morning1	1472.13	-0.263468	8.26101e-05	2.18809	0.000160747	0.000243357
MxgI	13	Warm	10/06/2022 9:17	Morning1	1576.39	-0.228273	0.000108902	2.8693	0.00018441	0.000293313
MxgI	13	Warm	10/06/2022 9:18	Morning1	1473.05	-0.258243	8.97628e-05	2.39931	0.00017616	0.000265923
MxgI	14	Warm	10/06/2022 9:20	Morning1	1073.84	-0.259163	9.70683e-05	2.62516	0.000185219	0.000282287
MxgI	14	Warm	10/06/2022 9:20	Morning1	1383.31	-0.256443	0.000102676	2.78929	0.000195506	0.000298182
MxgI	16	Warm	10/06/2022 9:23	Morning1	1460.12	-0.24486	9.07703e-05	2.40764	0.000166607	0.000257377
MxgI	16	Warm	10/06/2022 9:24	Morning1	1133.71	-0.260427	9.85229e-05	2.65997	0.000185711	0.000284234
MxgI	15	Warm	10/06/2022 9:27	Morning1	1451.09	-0.295695	9.22509e-05	2.4935	0.000200129	0.00029238
MxgI	15	Warm	10/06/2022 9:28	Morning1	1585.76	-0.255072	9.97299e-05	2.65476	0.000187322	0.000287052
MxgI	1	Warm	10/06/2022 9:31	Morning2	1538.56	-0.276318	8.6488e-05	2.28285	0.000190685	0.000277173
MxgI	2	Warm	10/06/2022 9:32	Morning2	1164.32	-0.27232	8.1633e-05	2.14784	0.000133355	0.000214988
MxgI	4	Warm	10/06/2022 9:34	Morning2	1374.6	-0.267207	8.51729e-05	2.23996	0.000167249	0.000252422
MxgI	6	Warm	10/06/2022 9:38	Morning2	1688.84	-0.260021	9.37359e-05	2.46615	0.00017306	0.000266796
MxgI	8	Warm	10/06/2022 9:43	Morning2	1547.53	-0.271584	9.19018e-05	2.42708	0.000194187	0.000286089
MxgI	8	Warm	10/06/2022 9:43	Morning2	147.259	-0.24961	9.99518e-05	2.74443	0.00016959	0.000269542
MxgI	9	Warm	10/06/2022 9:46	Morning2	1644.34	-0.271035	8.72934e-05	2.29608	0.000156177	0.00024347
MxgI	10	Warm	10/06/2022 9:48	Morning2	1585.41	-0.275579	9.16361e-05	2.41938	0.000182616	0.000274252
MxgI	12	Warm	10/06/2022 9:50	Morning2	1565.37	-0.274985	0.000104501	2.77357	0.000212319	0.00031682
MxgI	11	Warm	10/06/2022 9:55	Morning2	1610.74	-0.254141	8.88007e-05	2.36059	0.000161016	0.000249817
MxgI	13	Warm	10/06/2022 9:56	Morning2	1615.49	-0.276369	9.83484e-05	2.61951	0.000198075	0.000296423
MxgI	14	Warm	10/06/2022 9:57	Morning2	1469.05	-0.270683	9.80482e-05	2.60338	0.000184661	0.000282709
MxgI	16	Warm	10/06/2022 9:59	Morning2	1272.12	-0.216346	0.000120709	3.17705	0.000213365	0.000334074
MxgI	15	Warm	10/06/2022 10:01	Morning2	1483.15	-0.275454	8.77984e-05	2.32042	0.000153866	0.000241665
MxgI	1	Warm	10/06/2022 12:17	Noon1	1266.03	-0.270331	8.35771e-05	2.17079	0.000144809	0.000228387
MxgI	1	Warm	10/06/2022 12:17	Noon1	881.995	-0.263659	9.47104e-05	2.48122	0.000177834	0.000272544
MxgI	2	Warm	10/06/2022 12:19	Noon1	1516.24	-0.275389	8.48345e-05	2.21219	0.000166893	0.000251727
MxgI	2	Warm	10/06/2022 12:20	Noon1	1583.95	-0.273681	9.01074e-05	2.39555	0.000219852	0.000309959
MxgI	4	Warm	10/06/2022 12:22	Noon1	1072.95	-0.284694	8.63063e-05	2.32669	0.000188388	0.000274694
MxgI	4	Warm	10/06/2022 12:23	Noon1	1658.69	-0.242573	0.000100775	2.64545	0.000229321	0.000330096
MxgI	5	Warm	10/06/2022 12:31	Noon1	1036.16	-0.281123	8.84133e-05	2.33318	0.000172779	0.000261192
MxgI	5	Warm	10/06/2022 12:32	Noon1	1718.79	-0.266534	9.38338e-05	2.4629	0.000160526	0.00025436
MxgI	8	Warm	10/06/2022 12:37	Noon1	1757.26	-0.266244	0.000103346	2.74039	0.000179851	0.000283198
MxgI	8	Warm	10/06/2022 12:38	Noon1	1638.06	-0.284966	8.62881e-05	2.27317	0.000169712	0.000256
MxgI	7	Warm	10/06/2022 12:40	Noon1	519.019	-0.261817	9.40621e-05	2.48338	0.000189588	0.00028365
MxgI	7	Warm	10/06/2022 12:40	Noon1	442.881	-0.243068	0.000105176	2.8368	0.000199621	0.000304796
MxgI	9	Warm	10/06/2022 12:44	Noon1	1090.81	-0.275034	9.41544e-05	2.47391	0.000196035	0.000290189
MxgI	9	Warm	10/06/2022 12:45	Noon1	1718.28	-0.275715	8.02633e-05	2.11105	0.000160463	0.000240726
MxgI	10	Warm	10/06/2022 12:47	Noon1	1698.8	-0.285389	9.11091e-05	2.39225	0.000169748	0.000260857
MxgI	10	Warm	10/06/2022 12:47	Noon1	1561.49	-0.301707	8.21379e-05	2.22306	0.000172109	0.000254247
MxgI	12	Warm	10/06/2022 12:51	Noon1	1547.28	-0.263936	9.91182e-05	2.60403	0.000194625	0.000293743
MxgI	12	Warm	10/06/2022 12:52	Noon1	1651.5	-0.235179	0.000106249	2.88013	0.000199163	0.000305412
MxgI	11	Warm	10/06/2022 12:56	Noon1	436.631	-0.245851	8.39878e-05	2.20968	0.000161825	0.000245813
MxgI	11	Warm	10/06/2022 12:57	Noon1	522.788	-0.283641	8.28312e-05	2.27401	0.000192999	0.00027583
MxgI	13	Warm	10/06/2022 12:58	Noon1	521.008	-0.255882	8.75766e-05	2.3157	0.000158299	0.000245876
MxgI	13	Warm	10/06/2022 12:58	Noon1	591.109	-0.253057	0.000104218	2.8077	0.000187578	0.000291796
MxgI	14	Warm	10/06/2022 13:01	Noon1	973.055	-0.25958	8.93426e-05	2.36115	0.000180701	0.000270044
MxgI	14	Warm	10/06/2022 13:02	Noon1	1343.34	-0.2616	9.03432e-05	2.4535	0.00016094	0.000251283
MxgI	16	Warm	10/06/2022 13:05	Noon1	918.874	-0.234418	0.000102784	2.72136	0.000199063	0.000301847
MxgI	16	Warm	10/06/2022 13:06	Noon1	1131.26	-0.246093	0.000100732	2.67212	0.000204242	0.000304974
MxgI	15	Warm	10/06/2022 13:09	Noon1	1613.28	-0.282192	8.05247e-05	2.27019	0.000176471	0.000256996
MxgI	15	Warm	10/06/2022 13:09	Noon1	1624.56	-0.268344	8.74429e-05	2.32834	0.000170094	0.000257537
MxgI	1	Warm	10/06/2022 13:12	Noon2	1349.19	-0.271175	9.55562e-05	2.54361	0.000184804	0.00028036
MxgI	2	Warm	10/06/2022 13:14	Noon2	1420.28	-0.262354	9.19518e-05	2.41447	0.000185427	0.000277379
MxgI	4	Warm	10/06/2022 13:15	Noon2	959.803	-0.265016	8.65093e-05	2.28847	0.000190326	0.000276835
MxgI	6	Warm	10/06/2022 13:23	Noon2	830.799	-0.267891	9.00005e-05	2.39217	0.000156352	0.000246352
MxgI	8	Warm	10/06/2022 13:27	Noon2	1651.65	-0.264959	9.44633e-05	2.52113	0.000180126	0.00027459
MxgI	7	Warm	10/06/2022 13:28	Noon2	1498.15	-0.254461	9.26674e-05	2.43465	0.000164447	0.000257115
MxgI	9	Warm	10/06/2022 13:31	Noon2	1342.05	-0.251165	0.000102022	2.69967	0.00017173	0.000273752
MxgI	10	Warm	10/06/2022 13:33	Noon2	1540.85	-0.270989	0.000100715	2.68083	0.0001675	0.000268215
MxgI	12	Warm	10/06/2022 13:35	Noon2	1644.45	-0.243164	0.000101054	2.90549	0.000228142	0.000329195
MxgI	11	Warm	10/06/2022 13:37	Noon2	653.392	-0.254927	9.74008e-05	2.58906	0.000184514	0.000281915
MxgI	13	Warm	10/06/2022 13:38	Noon2	1303.9	-0.267181	9.63703e-05	2.53786	0.000161736	0.000258107
MxgI	14	Warm	10/06/2022 13:39	Noon2	1642.9	-0.269876	9.25876e-05	2.43862	0.000184908	0.000277496
MxgI	16	Warm	10/06/2022 13:41	Noon2	1495.66	-0.232419	0.000111094	3.08648	0.000214503	0.000325597
MxgI	15	Warm	10/06/2022 13:43	Noon2	1414.14	-0.287357	8.66457e-05	2.32059	0.000183224	0.00026987
MsaRB	1	Cold	2022-09-29 05:54:43	Morning1	1197.63	-0.264992	9.43767e-05	2.47158	0.00020442	0.000298797
MsaRB	10	Cold	2022-09-29 06:21:24	Morning1	422.196	-0.230706	0.000108622	2.8232	0.000201388	0.00031001
MsaRB	11	Cold	2022-09-29 06:29:32	Morning1	1349.74	-0.273584	9.70303e-05	2.542	0.000190425	0.000287455
MsaRB	12	Cold	2022-09-29 06:24:51	Morning1	927.547	-0.302408	0.000100537	2.61854	0.00017195	0.000272487
MsaRB	13	Cold	2022-09-29 06:34:02	Morning1	1091.23	-0.261506	9.89842e-05	2.62283	0.000200396	0.00029938
MsaRB	14	Cold	2022-09-29 06:38:11	Morning1	809.225	-0.256028	9.92955e-05	2.61659	0.000158296	0.000257592
MsaRB	15	Cold	2022-09-29 06:44:30	Morning1	885.808	-0.290281	9.36113e-05	2.45154	0.000178435	0.000272046
MsaRB	16	Cold	2022-09-29 06:41:51	Morning1	1315.76	-0.257307	0.00010852	2.8296	0.000212454	0.000320974
MsaRB	2	Cold	2022-09-29 05:57:37	Morning1	1074.32	-0.28279	8.4856e-05	2.21097	0.000172835	0.000257691
MsaRB	3	Cold	2022-09-29 06:04:20	Morning1	874.458	-0.241194	0.000117255	3.0895	0.000220821	0.000338076
MsaRB	4	Cold	2022-09-29 06:00:14	Morning1	925.894	-0.283967	8.26199e-05	2.17588	0.00016077	0.00024339
MsaRB	5	Cold	2022-09-29 06:05:29	Morning1	1236.6	-0.264886	0.000103338	2.69636	0.000213317	0.000316655
MsaRB	6	Cold	2022-09-29 06:09:55	Morning1	967.511	-0.243941	0.000109875	2.87203	0.000219897	0.000329772
MsaRB	7	Cold	2022-09-29 06:16:19	Morning1	1148.11	-0.258755	0.000114337	2.99511	0.000193358	0.000307695
MsaRB	8	Cold	2022-09-29 06:13:56	Morning1	1173.07	-0.323411	0.000135854	3.55869	0.000221776	0.000357629
MsaRB	9	Cold	2022-09-29 06:17:51	Morning1	1273.86	-0.314679	9.29218e-05	2.41425	0.000177219	0.000270141
MsiCR	1	Cold	2022-09-29 05:51:38	Morning1	547.771	-0.248054	8.52239e-05	2.20909	0.000136662	0.000221886
MsiCR	14	Cold	2022-09-29 06:36:11	Morning1	1111.72	-0.278756	8.34535e-05	2.1705	0.000161718	0.000245171
MsiCR	16	Cold	2022-09-29 06:40:24	Morning1	904.676	-0.239366	8.81219e-05	2.30584	0.000127443	0.000215565
MsiCR	16	Cold	2022-09-29 06:27:45	Morning1	913.742	-0.226347	9.76798e-05	2.56116	0.000149251	0.000246931
MsiCR	16	Cold	2022-09-29 06:24:02	Morning1	1500.69	-0.238163	0.000110321	2.92616	0.000171929	0.00028225
MsiCR	16	Cold	2022-09-29 06:23:34	Morning1	1328.47	-0.255171	9.20382e-05	2.40634	0.000177294	0.000269332
MsiCR	16	Cold	2022-09-29 06:02:48	Morning1	1166.26	-0.215939	0.000105456	2.76242	0.000169679	0.000275135
MsiCR	16	Cold	2022-09-29 06:01:54	Morning1	1510.4	-0.238296	8.11155e-05	2.11987	0.000121	0.000202116
MsiCR	8	Cold	2022-09-29 06:11:12	Morning1	569.137	-0.235442	8.75325e-05	2.27339	0.000140595	0.000228128
MsiCR	8	Cold	2022-09-29 06:08:32	Morning1	388.714	-0.265319	8.63687e-05	2.24645	0.000177773	0.000264142
MxgI	1	Cold	2022-09-29 05:53:19	Morning1	998.395	-0.271492	8.56944e-05	2.23024	0.000175052	0.000260746
MxgI	10	Cold	2022-09-29 06:22:21	Morning1	1504.27	-0.260813	9.33461e-05	2.45136	0.000195055	0.000288401
MxgI	11	Cold	2022-09-29 06:30:49	Morning1	1449.32	-0.270088	8.08128e-05	2.11075	0.000145237	0.00022605
MxgI	12	Cold	2022-09-29 06:25:59	Morning1	1159.3	-0.267086	8.25787e-05	2.14226	0.000162229	0.000244808
MxgI	13	Cold	2022-09-29 06:32:26	Morning1	1490.61	-0.25283	9.70409e-05	2.55169	0.000196974	0.000294015
MxgI	14	Cold	2022-09-29 06:35:02	Morning1	1590.19	-0.238373	0.000108185	2.87598	0.000203559	0.000311744
MxgI	15	Cold	2022-09-29 06:42:50	Morning1	1367.25	-0.267717	8.67215e-05	2.28481	0.00015708	0.000243802
MxgI	16	Cold	2022-09-29 06:39:24	Morning1	1225.64	-0.243909	9.30598e-05	2.47525	0.000168489	0.000261549
MxgI	2	Cold	2022-09-29 05:56:20	Morning1	1236.49	-0.278341	8.58104e-05	2.21369	0.000176653	0.000262464
MxgI	4	Cold	2022-09-29 05:58:59	Morning1	1373.04	-0.276539	8.03524e-05	2.16839	0.000170459	0.000250811
MxgI	6	Cold	2022-09-29 06:06:42	Morning1	1322.43	-0.261943	8.94758e-05	2.33075	0.000178167	0.000267643
MxgI	7	Cold	2022-09-29 06:15:27	Morning1	1220.58	-0.251749	9.95451e-05	2.61246	0.000185353	0.000284898
MxgI	8	Cold	2022-09-29 06:12:24	Morning1	728.667	-0.257333	8.57273e-05	2.21841	0.000148809	0.000234536
MxgI	9	Cold	2022-09-29 06:18:35	Morning1	1101.7	-0.234195	9.87594e-05	2.57806	0.000167045	0.000265805
MsaRB	1	Cold	2022-09-29 06:47:43	Morning2	912.483	-0.264536	9.22622e-05	2.41261	0.000186144	0.000278406
MsaRB	10	Cold	2022-09-29 07:04:09	Morning2	700.709	-0.250289	0.00012857	3.38815	0.000201564	0.000330134
MsaRB	11	Cold	2022-09-29 07:09:24	Morning2	1452.02	-0.262698	0.00010683	2.82965	0.000221257	0.000328086
MsaRB	12	Cold	2022-09-29 07:06:21	Morning2	1222.7	-0.31275	0.000109304	2.89928	0.00019299	0.000302293
MsaRB	13	Cold	2022-09-29 07:11:18	Morning2	1687.82	-0.254532	0.000108888	2.87387	0.000202094	0.000310982
MsaRB	14	Cold	2022-09-29 07:13:38	Morning2	1549.49	-0.286523	9.65644e-05	2.54389	0.000195897	0.000292461
MsaRB	15	Cold	2022-09-29 07:17:08	Morning2	1288.42	-0.28802	8.85094e-05	2.43799	0.000170273	0.000258782
MsaRB	16	Cold	2022-09-29 07:15:46	Morning2	1592.73	-0.294173	9.4096e-05	2.47355	0.000186034	0.000280129
MsaRB	2	Cold	2022-09-29 06:49:16	Morning2	1289.4	-0.249213	0.000101509	2.65675	0.000194852	0.000296361
MsaRB	3	Cold	2022-09-29 06:53:00	Morning2	1083.65	-0.252863	0.000118008	3.09882	0.000216618	0.000334625
MsaRB	4	Cold	2022-09-29 06:50:41	Morning2	1217.72	-0.24825	0.000105727	2.77728	0.000159087	0.000264813
MsaRB	5	Cold	2022-09-29 06:53:50	Morning2	1428.52	-0.328045	8.85702e-05	2.31053	0.000170745	0.000259315
MsaRB	6	Cold	2022-09-29 06:56:10	Morning2	1306.51	-0.288582	0.00010792	2.89991	0.000195473	0.000303392
MsaRB	7	Cold	2022-09-29 07:00:58	Morning2	1454.97	-0.311235	9.7515e-05	2.584	0.000174833	0.000272348
MsaRB	8	Cold	2022-09-29 06:59:32	Morning2	907.509	-0.235085	0.000121639	3.22119	0.000234841	0.00035648
MsaRB	9	Cold	2022-09-29 07:02:11	Morning2	1228.33	-0.299927	9.67838e-05	2.53622	0.000196073	0.000292857
MsiCR	1	Cold	2022-09-29 06:46:22	Morning2	908.929	-0.242735	9.61501e-05	2.52711	0.000152983	0.000249133
MsiCR	14	Cold	2022-09-29 07:12:55	Morning2	1438.81	-0.238833	9.90768e-05	2.61097	0.000163279	0.000262355
MsiCR	16	Cold	2022-09-29 07:15:10	Morning2	1677.83	-0.262256	0.000101986	2.70884	0.000165774	0.00026776
MsiCR	16	Cold	2022-09-29 07:08:39	Morning2	1684.15	-0.250628	9.78185e-05	2.60892	0.000165548	0.000263366
MsiCR	16	Cold	2022-09-29 07:05:33	Morning2	1694.78	-0.284183	7.27501e-05	1.91536	0.000138524	0.000211274
MsiCR	16	Cold	2022-09-29 06:57:12	Morning2	1696.2	-0.248567	9.87272e-05	2.60576	0.000164166	0.000262893
MsiCR	3	Cold	2022-09-29 06:52:15	Morning2	938.412	-0.229186	9.46268e-05	2.49029	0.000138106	0.000232733
MsiCR	4	Cold	2022-09-29 06:51:17	Morning2	423.002	-0.235633	9.44709e-05	2.45884	0.000158582	0.000253053
MsiCR	6	Cold	2022-09-29 06:55:20	Morning2	1421.68	-0.269993	8.94977e-05	2.36073	0.000139017	0.000228515
MxgI	1	Cold	2022-09-29 06:46:54	Morning2	1538.45	-0.2473	9.16644e-05	2.38419	0.000159206	0.000250871
MxgI	10	Cold	2022-09-29 07:04:50	Morning2	1486.91	-0.281464	9.22817e-05	2.42212	0.000193745	0.000286027
MxgI	11	Cold	2022-09-29 07:10:00	Morning2	1609.69	-0.289486	8.5894e-05	2.25807	0.000174784	0.000260678
MxgI	12	Cold	2022-09-29 07:07:10	Morning2	1663.22	-0.284647	9.69285e-05	2.56308	0.000190149	0.000287077
MxgI	13	Cold	2022-09-29 07:10:43	Morning2	1696.33	-0.266702	9.30437e-05	2.42984	0.000189874	0.000282917
MxgI	14	Cold	2022-09-29 07:12:12	Morning2	1610.83	-0.265973	8.60036e-05	2.28228	0.000150806	0.00023681
MxgI	15	Cold	2022-09-29 07:16:27	Morning2	1708.11	-0.290216	8.7921e-05	2.30001	0.000178924	0.000266845
MxgI	16	Cold	2022-09-29 07:14:30	Morning2	929.984	-0.264518	8.72687e-05	2.29992	0.000165746	0.000253015
MxgI	2	Cold	2022-09-29 06:48:17	Morning2	1659.35	-0.253177	9.34656e-05	2.46058	0.000180014	0.000273479
MxgI	4	Cold	2022-09-29 06:49:56	Morning2	1024.41	-0.280184	7.93228e-05	2.1765	0.000159144	0.000238466
MxgI	6	Cold	2022-09-29 06:54:28	Morning2	705.867	-0.217567	0.000114277	3.02984	0.000190279	0.000304557
MxgI	7	Cold	2022-09-29 07:00:11	Morning2	1609.04	-0.240749	9.5598e-05	2.53292	0.000180955	0.000276554
MxgI	8	Cold	2022-09-29 06:58:40	Morning2	1709.01	-0.263715	8.86369e-05	2.31466	0.00016831	0.000256947
MxgI	9	Cold	2022-09-29 07:02:51	Morning2	1585.28	-0.272853	9.0057e-05	2.35886	0.000163125	0.000253182
MsaRB	1	Cold	2022-09-29 10:17:18	Noon1	1557.8	-0.283254	8.97313e-05	2.37407	0.000174844	0.000264576
MsaRB	10	Cold	2022-09-29 10:40:22	Noon1	1736.48	-0.219324	0.000140228	3.73069	0.000215491	0.000355718
MsaRB	11	Cold	2022-09-29 10:48:24	Noon1	1723.87	-0.253466	0.000128516	3.4207	0.000210901	0.000339417
MsaRB	12	Cold	2022-09-29 10:46:02	Noon1	1647.2	-0.317672	0.000111967	3.01022	0.000181577	0.000293543
MsaRB	13	Cold	2022-09-29 10:51:56	Noon1	1257.47	-0.250254	9.54444e-05	2.52622	0.000168189	0.000263633
MsaRB	14	Cold	2022-09-29 10:55:19	Noon1	1270.51	-0.232873	0.000131436	3.54372	0.00021294	0.000344377
MsaRB	15	Cold	2022-09-29 11:01:34	Noon1	1630.78	-0.280428	9.72734e-05	2.58616	0.00020211	0.000299383
MsaRB	16	Cold	2022-09-29 10:59:25	Noon1	1495.35	-0.285913	9.80208e-05	2.60123	0.000189273	0.000287294
MsaRB	2	Cold	2022-09-29 10:19:38	Noon1	1521.8	-0.258976	9.43289e-05	2.50604	0.000182076	0.000276405
MsaRB	3	Cold	2022-09-29 10:25:24	Noon1	1783.09	-0.248401	0.000127928	3.41063	0.000193746	0.000321674
MsaRB	4	Cold	2022-09-29 10:21:56	Noon1	1719.47	-0.306056	8.78249e-05	2.32666	0.00015147	0.000239295
MsaRB	5	Cold	2022-09-29 10:26:33	Noon1	1715.84	-0.28195	0.000105276	2.79992	0.00020389	0.000309166
MsaRB	6	Cold	2022-09-29 10:30:33	Noon1	1715.89	-0.240899	0.000126834	3.38298	0.000234466	0.0003613
MsaRB	7	Cold	2022-09-29 10:36:46	Noon1	1733.01	-0.304631	9.50867e-05	2.53634	0.00018472	0.000279807
MsaRB	8	Cold	2022-09-29 10:34:15	Noon1	1704.78	-0.28802	9.44553e-05	2.50071	0.000165947	0.000260403
MsaRB	9	Cold	2022-09-29 10:37:56	Noon1	1625.33	-0.271135	9.37871e-05	2.47443	0.000215024	0.000308811
MsiCR	14	Cold	2022-09-29 10:54:12	Noon1	1695.93	-0.238746	0.000102404	2.75417	0.000143087	0.000245492
MsiCR	16	Cold	2022-09-29 10:58:05	Noon1	1656.55	-0.265679	8.5448e-05	2.28257	0.000139973	0.000225421
MsiCR	16	Cold	2022-09-29 10:47:12	Noon1	1670.38	-0.256223	9.18855e-05	2.42853	0.000147439	0.000239325
MsiCR	16	Cold	2022-09-29 10:43:02	Noon1	1787.56	-0.252414	9.39461e-05	2.49572	0.000156146	0.000250092
MsiCR	16	Cold	2022-09-29 10:14:01	Noon1	1552.1	-0.278357	8.64898e-05	2.27174	0.000149825	0.000236314
MsiCR	3	Cold	2022-09-29 10:24:17	Noon1	1559.13	-0.224121	0.00010361	2.73827	0.000171404	0.000275015
MsiCR	4	Cold	2022-09-29 10:23:01	Noon1	1780.84	-0.2524	9.58584e-05	2.54725	0.000172166	0.000268025
MsiCR	6	Cold	2022-09-29 10:29:30	Noon1	1656.19	-0.262786	0.000106085	2.81071	0.000150038	0.000256122
MsiCR	8	Cold	2022-09-29 10:31:39	Noon1	1310.45	-0.252498	9.53492e-05	2.53552	0.00017764	0.000272989
MxgI	1	Cold	2022-09-29 10:15:28	Noon1	1602.88	-0.258191	9.83339e-05	2.60609	0.0001988	0.000297134
MxgI	10	Cold	2022-09-29 10:41:52	Noon1	1714.62	-0.297725	9.46039e-05	2.50894	0.00017944	0.000274044
MxgI	11	Cold	2022-09-29 10:49:41	Noon1	1784.93	-0.243296	0.000115984	3.07345	0.000234232	0.000350216
MxgI	12	Cold	2022-09-29 10:44:57	Noon1	1656.16	-0.284529	0.000101609	2.69682	0.000192141	0.000293751
MxgI	13	Cold	2022-09-29 10:50:43	Noon1	1752.42	-0.250719	0.000100283	2.662	0.000182965	0.000283247
MxgI	14	Cold	2022-09-29 10:53:06	Noon1	1792.01	-0.292641	8.89461e-05	2.37139	0.000149083	0.00023803
MxgI	15	Cold	2022-09-29 11:00:25	Noon1	1830.65	-0.272753	8.0473e-05	2.2926	0.000147991	0.000228464
MxgI	16	Cold	2022-09-29 10:56:42	Noon1	1506.4	-0.274216	8.82659e-05	2.41491	0.000134601	0.000222867
MxgI	2	Cold	2022-09-29 10:18:37	Noon1	1627.19	-0.249225	9.72658e-05	2.57584	0.000186502	0.000283768
MxgI	4	Cold	2022-09-29 10:20:46	Noon1	1540.3	-0.265212	9.70913e-05	2.5771	0.000191688	0.00028878
MxgI	6	Cold	2022-09-29 10:27:45	Noon1	1561.69	-0.256369	9.74506e-05	2.55681	0.000191152	0.000288603
MxgI	7	Cold	2022-09-29 10:35:39	Noon1	1739.37	-0.290063	0.000100454	2.66089	0.000223951	0.000324405
MxgI	8	Cold	2022-09-29 10:32:52	Noon1	1615.1	-0.260085	9.66182e-05	2.55362	0.000178715	0.000275333
MxgI	9	Cold	2022-09-29 10:39:07	Noon1	1740.65	-0.269639	9.54256e-05	2.52291	0.000196764	0.000292189
MsaRB	1	Cold	2022-09-29 11:04:58	Noon2	482.939	-0.255066	9.78584e-05	2.63019	0.000190697	0.000288556
MsaRB	10	Cold	2022-09-29 11:22:28	Noon2	1696.67	-0.249609	0.000112873	3.02364	0.000201248	0.000314121
MsaRB	11	Cold	2022-09-29 11:26:41	Noon2	1169.1	-0.242701	0.000137619	3.70332	0.000218935	0.000356554
MsaRB	12	Cold	2022-09-29 11:24:02	Noon2	1675.38	-0.255966	0.000113481	3.04679	0.000244884	0.000358364
MsaRB	13	Cold	2022-09-29 11:28:57	Noon2	1787.96	-0.265354	9.70341e-05	2.73952	0.000212579	0.000309614
MsaRB	14	Cold	2022-09-29 11:31:19	Noon2	1636.45	-0.284651	9.57064e-05	2.65011	0.000200441	0.000296147
MsaRB	15	Cold	2022-09-29 11:35:13	Noon2	1535.05	-0.243446	0.000109457	2.92934	0.0002029	0.000312357
MsaRB	16	Cold	2022-09-29 11:33:24	Noon2	1732.35	-0.282315	0.000103061	2.75575	0.000226608	0.000329669
MsaRB	2	Cold	2022-09-29 11:05:59	Noon2	1626.36	-0.255875	0.000108377	2.88376	0.000211325	0.000319702
MsaRB	3	Cold	2022-09-29 11:09:11	Noon2	1718.4	-0.255655	0.000112793	3.0902	0.000183781	0.000296574
MsaRB	4	Cold	2022-09-29 11:07:16	Noon2	1656.16	-0.286766	9.4513e-05	2.51433	0.000168983	0.000263496
MsaRB	5	Cold	2022-09-29 11:09:55	Noon2	1677.82	-0.271533	0.00012906	3.47397	0.000216779	0.000345839
MsaRB	6	Cold	2022-09-29 11:11:39	Noon2	1633.77	-0.250028	0.000120862	3.21511	0.000226902	0.000347764
MsaRB	7	Cold	2022-09-29 11:14:51	Noon2	1727.56	-0.281181	0.000114982	3.08205	0.000196431	0.000311413
MsaRB	8	Cold	2022-09-29 11:13:29	Noon2	1588.94	-0.249938	0.000107605	2.85776	0.000203846	0.00031145
MsaRB	9	Cold	2022-09-29 11:19:29	Noon2	1674.07	-0.288173	9.59015e-05	2.55961	0.000168449	0.000264351
MsiCR	14	Cold	2022-09-29 11:30:32	Noon2	1733.05	-0.261661	8.95698e-05	2.40383	0.000140168	0.000229738
MsiCR	16	Cold	2022-09-29 11:32:50	Noon2	1627.61	-0.264823	9.02651e-05	2.42335	0.000143537	0.000233802
MsiCR	16	Cold	2022-09-29 11:25:49	Noon2	1589.86	-0.253507	0.000101332	2.70307	0.000170702	0.000272034
MsiCR	16	Cold	2022-09-29 11:20:11	Noon2	1750.93	-0.238202	9.91936e-05	2.7004	0.000157894	0.000257087
MsiCR	16	Cold	2022-09-29 11:03:03	Noon2	1759.69	-0.238959	0.000117368	3.13982	0.000190514	0.000307882
MsiCR	3	Cold	2022-09-29 11:08:39	Noon2	1513.53	-0.27524	8.64426e-05	2.30218	0.000179837	0.00026628
MsiCR	4	Cold	2022-09-29 11:08:03	Noon2	1786.79	-0.249363	9.4595e-05	2.48605	0.000160163	0.000254758
MsiCR	6	Cold	2022-09-29 11:11:05	Noon2	926.729	-0.243952	9.33694e-05	2.50893	0.00014505	0.000238419
MsiCR	8	Cold	2022-09-29 11:12:16	Noon2	1588.16	-0.271739	9.60136e-05	2.55343	0.000173226	0.00026924
MxgI	1	Cold	2022-09-29 11:04:04	Noon2	1593.47	-0.292422	8.68078e-05	2.31039	0.000201597	0.000288405
MxgI	10	Cold	2022-09-29 11:23:16	Noon2	1836.93	-0.277656	8.91e-05	2.36641	0.000171299	0.000260399
MxgI	11	Cold	2022-09-29 11:27:30	Noon2	1821.93	-0.249651	8.91101e-05	2.37982	0.000160811	0.000249921
MxgI	12	Cold	2022-09-29 11:25:01	Noon2	1797.17	-0.252506	9.82163e-05	2.61702	0.000175859	0.000274075
MxgI	13	Cold	2022-09-29 11:28:11	Noon2	1223.57	-0.274231	9.5124e-05	2.64478	0.000192058	0.000287182
MxgI	14	Cold	2022-09-29 11:29:42	Noon2	1844.62	-0.269614	9.64546e-05	2.56902	0.000175283	0.000271738
MxgI	15	Cold	2022-09-29 11:34:16	Noon2	1776.14	-0.285686	8.97306e-05	2.38598	0.000186589	0.000276319
MxgI	16	Cold	2022-09-29 11:32:03	Noon2	1649.61	-0.256716	9.08545e-05	2.39461	0.000164619	0.000255473
MxgI	2	Cold	2022-09-29 11:05:24	Noon2	1846.57	-0.251271	9.59321e-05	2.56623	0.000194666	0.000290598
MxgI	4	Cold	2022-09-29 11:06:41	Noon2	834.027	-0.281845	9.28331e-05	2.47595	0.000185585	0.000278418
MxgI	6	Cold	2022-09-29 11:10:30	Noon2	1259.51	-0.264001	8.89579e-05	2.34898	0.000174865	0.000263822
MxgI	7	Cold	2022-09-29 11:14:16	Noon2	1669.55	-0.279032	9.32404e-05	2.52127	0.000193948	0.000287188
MxgI	8	Cold	2022-09-29 11:12:50	Noon2	1780.64	-0.250331	9.63642e-05	2.57114	0.00017713	0.000273494
MxgI	9	Cold	2022-09-29 11:18:43	Noon2	1518.04	-0.269996	8.66081e-05	2.30607	0.000160549	0.000247157

## Sheet: Supplementary Data 3
Accession	Chemical	Temperature	Rep	Fv/Fm	NPQ0	NPQ1	NPQ2	NPQ3	NPQ4	NPQ5	NPQ6	NPQ7	NPQ8	NPQ9	NPQ10	NPQ11	NPQ12	NPQ13
MsaRB	KNO3	Warm	1	0.78	0	0.46	0.74	0.99	1.26	1.72	1.89	2	2.07	2.13	2.2	2.23	2.27	2.31
MsaRB	KNO3	Warm	2	0.75	0	0.43	0.63	0.79	0.91	1.32	1.82	2.08	2.32	2.46	2.58	2.64	2.71	2.76
MsaRB	KNO3	Warm	3	0.78	0	0.27	0.5	0.67	0.86	1.37	1.68	1.88	2	2.04	2.15	2.22	2.26	2.33
MsaRB	KNO3	Warm	4	0.73	0	0.73	0.99	1.19	1.29	1.57	1.98	2.21	2.35	2.44	2.51	2.59	2.63	2.69
MsaRB	KNO3	Warm	5	0.79	0	0.37	0.65	0.92	1.21	1.95	2.23	2.34	2.43	2.51	2.55	2.61	2.66	2.71
MsaRB	KNO3	Warm	6	0.78	0	0.39	0.66	0.92	1.18	1.86	2.02	2.16	2.25	2.31	2.36	2.44	2.49	2.53
MsaRB	KNO3	Warm	7	0.78	0	0.28	0.52	0.73	0.96	1.89	2.37	2.5	2.63	2.69	2.77	2.84	2.87	2.92
MsaRB	KNO3	Warm	8	0.77	0	0.08	0.2	0.37	0.55	1.12	1.48	1.61	1.7	1.78	1.81	1.9	1.94	2
MsiCR	KNO3	Warm	1	0.75	0	0.35	0.58	0.73	0.87	1.5	2.09	2.45	2.61	2.74	2.77	2.87	2.95	3
MsiCR	KNO3	Warm	2	0.73	0	0.46	0.68	0.81	0.96	1.49	1.87	2.19	2.36	2.51	2.59	2.68	2.75	2.83
MsiCR	KNO3	Warm	3	0.78	0	0.06	0.18	0.35	0.52	1.16	1.63	1.78	1.86	1.95	2.03	2.07	2.15	2.18
MsiCR	KNO3	Warm	4	0.75	0	0.29	0.5	0.69	0.93	1.54	1.99	2.19	2.26	2.33	2.39	2.44	2.49	2.53
MsiCR	KNO3	Warm	5	0.8	0	0.22	0.32	0.53	0.7	1.15	1.7	2.12	2.35	2.51	2.61	2.67	2.71	2.81
MsiCR	KNO3	Warm	6	0.66	0	0.35	0.56	0.76	0.94	1.33	1.47	1.6	1.68	1.76	1.86	1.89	1.95	2
MsiCR	KNO3	Warm	7	0.8	0	0.12	0.22	0.38	0.51	0.99	1.69	2.17	2.44	2.59	2.66	2.69	2.71	2.8
MsiCR	KNO3	Warm	8	0.78	0	0.46	0.74	0.93	1.1	1.47	1.76	2.04	2.16	2.28	2.37	2.44	2.47	2.52
MxgI	KNO3	Warm	1	0.77	0	0.43	0.68	0.97	1.28	1.74	1.94	2.06	2.14	2.17	2.26	2.33	2.38	2.4
MxgI	KNO3	Warm	2	0.77	0	0.26	0.45	0.69	0.97	1.5	1.8	1.93	2.1	2.21	2.34	2.41	2.49	2.55
MxgI	KNO3	Warm	3	0.77	0	0.48	0.81	1.13	1.44	1.99	2.2	2.38	2.47	2.5	2.56	2.64	2.67	2.75
MxgI	KNO3	Warm	4	0.76	0	0.61	0.87	1.19	1.51	2.06	2.31	2.46	2.56	2.65	2.72	2.75	2.77	2.82
MxgI	KNO3	Warm	5	0.73	0	0.43	0.68	0.93	1.25	1.78	1.94	2.03	2.12	2.17	2.24	2.27	2.32	2.34
MxgI	KNO3	Warm	6	0.77	0	0.47	0.74	1.11	1.5	2.1	2.29	2.44	2.54	2.53	2.62	2.64	2.67	2.75
MxgI	KNO3	Warm	7	0.79	0	0.26	0.51	0.78	1.06	1.77	2.07	2.3	2.47	2.55	2.64	2.71	2.78	2.87
MxgI	KNO3	Warm	8	0.78	0	0.26	0.5	0.76	1.06	1.68	1.91	2.08	2.21	2.26	2.37	2.37	2.41	2.48
MsaRB	KNO3	Cold	1	0.53	0	0.02	0.07	0.25	0.36	0.61	0.78	0.93	1.04	1.12	1.19	1.25	1.3	1.37
MsaRB	KNO3	Cold	2	0.72	0	0.01	0.07	0.32	0.48	0.95	1.18	1.33	1.42	1.51	1.59	1.64	1.71	1.76
MsaRB	KNO3	Cold	3	0.77	0	-0.04	0.17	0.58	0.8	1.11	1.4	1.84	2.05	2.13	2.23	2.28	2.35	2.41
MsaRB	KNO3	Cold	4	0.76	0	0.01	0.16	0.47	0.67	1.21	1.4	1.54	1.59	1.67	1.76	1.76	1.82	1.86
MsaRB	KNO3	Cold	5	0.77	0	0.13	0.5	0.81	1.03	1.68	1.97	2.11	2.23	2.31	2.39	2.43	2.5	2.52
MsaRB	KNO3	Cold	6	0.78	0	0.19	0.53	0.84	1.06	1.48	1.75	1.94	2.09	2.2	2.27	2.38	2.44	2.56
MsaRB	KNO3	Cold	7	0.64	0	0.17	0.37	0.56	0.72	1.08	1.29	1.47	1.56	1.67	1.76	1.82	1.93	1.97
MsaRB	KNO3	Cold	8	0.77	0	0.06	0.4	0.82	1.06	1.72	2.04	2.21	2.35	2.42	2.48	2.53	2.61	2.67
MsiCR	KNO3	Cold	1	0.73	0	0.04	0.31	0.78	1.02	1.44	1.37	1.32	1.71	2.2	2.33	2.43	2.44	2.53
MsiCR	KNO3	Cold	2	0.7	0	0.08	0.39	0.85	1.05	1.29	1.19	1.12	1.36	1.77	1.97	2.05	2.15	2.2
MsiCR	KNO3	Cold	3	0.74	0	0	0.31	0.83	1.01	1.43	1.8	2.02	2.11	2.22	2.38	2.45	2.59	2.67
MsiCR	KNO3	Cold	4	0.74	0	0.02	0.31	0.84	1.04	1.59	1.92	2.01	2.05	2.34	2.55	2.67	2.71	2.79
MsiCR	KNO3	Cold	5	0.75	0	0.01	0.24	0.66	0.92	1.38	1.67	1.74	1.97	2.2	2.3	2.37	2.45	2.46
MsiCR	KNO3	Cold	6	0.8	0	0.12	0.09	0.25	0.54	1.18	1.63	1.97	2.15	2.25	2.34	2.38	2.41	2.45
MsiCR	KNO3	Cold	7	0.78	0	0.26	0.17	0.24	0.46	1.03	1.41	1.85	2.18	2.34	2.45	2.52	2.56	2.62
MsiCR	KNO3	Cold	8	0.71	0	0.01	0.17	0.6	0.86	1.26	1.52	1.73	1.84	1.95	2.02	2.08	2.1	2.2
MxgI	KNO3	Cold	1	0.74	0	0.02	0.1	0.39	0.59	0.98	1.1	1.25	1.4	1.45	1.43	1.39	1.39	1.37
MxgI	KNO3	Cold	2	0.76	0	-0.03	0.09	0.39	0.53	0.93	1.15	1.38	1.59	1.68	1.76	1.82	1.9	1.99
MxgI	KNO3	Cold	3	0.77	0	0.01	0.15	0.5	0.67	1.18	1.34	1.53	1.76	1.86	1.95	1.99	2.06	2.16
MxgI	KNO3	Cold	4	0.75	0	0.03	0.3	0.61	0.79	1.25	1.49	1.65	1.86	2.05	2.18	2.3	2.34	2.41
MxgI	KNO3	Cold	5	0.74	0	0.11	0.4	0.68	0.86	1.45	1.74	1.91	2.05	2.15	2.21	2.31	2.42	2.43
MxgI	KNO3	Cold	6	0.66	0	-0.03	0.08	0.26	0.42	0.75	0.94	1.13	1.31	1.42	1.47	1.54	1.59	1.65
MxgI	KNO3	Cold	7	0.78	0	0.01	0.18	0.5	0.69	1.29	1.62	1.91	2.05	2.13	2.21	2.28	2.32	2.36
MxgI	KNO3	Cold	8	0.75	0	-0.02	0.11	0.39	0.53	0.9	1.17	1.47	1.64	1.76	1.84	1.89	1.95	2.02
MsaRB	Nigericin	Warm	1	0.78	0	0.14	0.25	0.35	0.43	0.58	0.7	0.77	0.84	0.91	0.99	1.05	1.11	1.19
MsaRB	Nigericin	Warm	2	0.77	0	0.1	0.23	0.37	0.49	0.85	1.06	1.17	1.29	1.43	1.55	1.67	1.79	1.86
MsaRB	Nigericin	Warm	3	0.77	0	0.06	0.18	0.32	0.45	0.79	1.06	1.19	1.31	1.4	1.49	1.55	1.61	1.64
MsaRB	Nigericin	Warm	4	0.78	0	0.04	0.09	0.13	0.15	0.27	0.36	0.43	0.48	0.53	0.58	0.62	0.66	0.7
MsaRB	Nigericin	Warm	5	0.77	0	0.55	0.75	0.91	1.08	1.54	1.73	1.85	1.93	1.99	2.07	2.14	2.18	2.24
MsaRB	Nigericin	Warm	6	0.77	0	0.28	0.48	0.64	0.81	1.49	1.97	2.17	2.36	2.49	2.61	2.68	2.75	2.8
MsaRB	Nigericin	Warm	7	0.77	0	0.15	0.27	0.39	0.46	0.66	0.82	0.95	1.05	1.11	1.15	1.21	1.31	1.35
MsaRB	Nigericin	Warm	8	0.76	0	0.63	0.89	1.08	1.26	1.59	1.71	1.79	1.89	1.98	2.03	2.11	2.13	2.16
MsiCR	Nigericin	Warm	1	0.57	0	0.09	0.18	0.29	0.38	0.53	0.63	0.68	0.68	0.7	0.71	0.7	0.68	0.67
MsiCR	Nigericin	Warm	2	0.75	0	0.26	0.43	0.63	0.73	1.01	1.21	1.48	1.67	1.78	1.91	2.02	2.1	2.2
MsiCR	Nigericin	Warm	3	0.73	0	0.37	0.56	0.71	0.84	1.37	1.7	1.95	2.11	2.2	2.3	2.4	2.48	2.56
MsiCR	Nigericin	Warm	4	0.63	0	0.1	0.19	0.32	0.39	0.54	0.61	0.62	0.67	0.68	0.68	0.68	0.69	0.69
MsiCR	Nigericin	Warm	5	0.74	0	0.14	0.29	0.43	0.54	0.87	1.06	1.25	1.35	1.41	1.49	1.56	1.62	1.68
MsiCR	Nigericin	Warm	6	0.72	0	0.29	0.45	0.6	0.76	1.15	1.34	1.55	1.67	1.75	1.82	1.9	1.96	2.02
MsiCR	Nigericin	Warm	7	0.75	0	0.16	0.34	0.54	0.69	1.07	1.27	1.41	1.5	1.53	1.62	1.66	1.7	1.77
MsiCR	Nigericin	Warm	8	0.76	0	0.1	0.19	0.29	0.35	0.53	0.65	0.75	0.78	0.82	0.85	0.9	0.93	0.97
MxgI	Nigericin	Warm	1	0.76	0	0.36	0.52	0.68	0.82	1.07	1.17	1.24	1.36	1.47	1.56	1.64	1.75	1.85
MxgI	Nigericin	Warm	2	0.76	0	0.33	0.48	0.64	0.77	1.05	1.1	1.16	1.26	1.34	1.41	1.5	1.58	1.67
MxgI	Nigericin	Warm	3	0.77	0	0.34	0.52	0.63	0.73	0.9	0.97	1.03	1.11	1.22	1.32	1.4	1.49	1.59
MxgI	Nigericin	Warm	4	0.76	0	0.62	0.86	1.07	1.31	1.67	1.77	1.91	2.03	2.07	2.15	2.25	2.3	2.33
MxgI	Nigericin	Warm	5	0.76	0	0.57	0.8	1.02	1.2	1.52	1.64	1.75	1.9	1.98	2.09	2.17	2.24	2.31
MxgI	Nigericin	Warm	6	0.76	0	0.09	0.21	0.32	0.39	0.62	0.8	0.87	0.95	1.03	1.11	1.18	1.26	1.34
MxgI	Nigericin	Warm	7	0.75	0	0.09	0.19	0.32	0.39	0.55	0.68	0.72	0.82	0.88	0.95	0.99	1.06	1.11
MxgI	Nigericin	Warm	8	0.67	0	0.25	0.33	0.39	0.41	0.45	0.54	0.64	0.75	0.86	0.94	1.03	1.11	1.17
MsaRB	Nigericin	Cold	1	0.77	0	-0.03	0.01	0.18	0.31	0.65	0.89	1.04	1.12	1.2	1.23	1.29	1.33	1.38
MsaRB	Nigericin	Cold	2	0.78	0	0	0.09	0.36	0.6	1.15	1.4	1.6	1.71	1.82	1.9	1.99	2.04	2.07
MsaRB	Nigericin	Cold	3	0.59	0	0.25	0.21	0.14	0.18	0.41	0.56	0.73	0.88	0.98	1.06	1.1	1.15	1.19
MsaRB	Nigericin	Cold	4	0.78	0	0	0.09	0.37	0.6	1.15	1.4	1.55	1.65	1.71	1.78	1.85	1.91	1.93
MsaRB	Nigericin	Cold	5	0.75	0	-0.09	-0.06	0.07	0.23	0.47	0.56	0.65	0.78	0.85	0.92	0.95	0.97	1.01
MsaRB	Nigericin	Cold	6	0.77	0	-0.02	0.1	0.38	0.55	0.89	1.07	1.21	1.29	1.32	1.37	1.42	1.45	1.51
MsaRB	Nigericin	Cold	7	0.77	0	-0.07	-0.02	0.21	0.42	0.81	0.88	1.08	1.19	1.25	1.32	1.37	1.41	1.44
MsaRB	Nigericin	Cold	8	0.76	0	0	0.19	0.52	0.73	1.21	1.43	1.55	1.64	1.71	1.78	1.83	1.89	1.95
MsiCR	Nigericin	Cold	1	0.75	0	0.04	0.26	0.71	0.96	1.48	1.75	1.85	1.95	2.03	2.07	2.14	2.17	2.23
MsiCR	Nigericin	Cold	2	0.63	0	-0.01	0.11	0.42	0.61	0.9	1.08	1.2	1.27	1.32	1.36	1.44	1.48	1.53
MsiCR	Nigericin	Cold	3	0.72	0	0.01	0.27	0.77	0.98	1.46	1.82	1.97	1.99	2.14	2.26	2.3	2.42	2.47
MsiCR	Nigericin	Cold	4	0.72	0	-0.05	0.13	0.59	0.83	1.28	1.66	1.89	2	2.08	2.28	2.39	2.45	2.54
MsiCR	Nigericin	Cold	5	0.76	0	-0.04	-0.03	0.03	0.11	0.5	0.78	1	1.22	1.36	1.42	1.49	1.51	1.55
MsiCR	Nigericin	Cold	6	0.75	0	-0.03	-0.01	0.13	0.31	0.55	0.69	0.8	0.86	0.88	0.9	0.92	0.95	0.99
MsiCR	Nigericin	Cold	7	0.71	0	-0.04	0.12	0.47	0.68	1.1	1.39	1.55	1.65	1.72	1.77	1.82	1.86	1.89
MsiCR	Nigericin	Cold	8	0.76	0	-0.04	0.03	0.24	0.44	0.78	0.95	1.07	1.18	1.27	1.33	1.38	1.42	1.48
MxgI	Nigericin	Cold	1	0.76	0	-0.07	-0.02	0.2	0.32	0.71	1.05	1.35	1.57	1.68	1.78	1.82	1.87	1.91
MxgI	Nigericin	Cold	2	0.74	0	-0.01	0.12	0.32	0.44	0.77	1.04	1.26	1.43	1.55	1.68	1.74	1.82	1.89
MxgI	Nigericin	Cold	3	0.76	0	-0.03	0.1	0.3	0.39	0.67	0.9	1.09	1.27	1.37	1.48	1.58	1.63	1.71
MxgI	Nigericin	Cold	4	0.76	0	0.02	0.28	0.59	0.77	1.34	1.66	1.87	1.99	2.05	2.14	2.17	2.18	2.26
MxgI	Nigericin	Cold	5	0.77	0	-0.07	0.04	0.28	0.39	0.74	1.06	1.3	1.48	1.6	1.72	1.84	1.92	1.98
MxgI	Nigericin	Cold	6	0.77	0	0	0.1	0.29	0.43	0.84	1.13	1.31	1.4	1.48	1.52	1.56	1.63	1.66
MxgI	Nigericin	Cold	7	0.76	0	0.01	0.13	0.31	0.44	0.8	1.02	1.12	1.2	1.22	1.3	1.35	1.4	1.41
MxgI	Nigericin	Cold	8	0.77	0	0.01	0.1	0.29	0.41	0.64	0.75	0.85	0.89	0.96	1	1.03	1.06	1.13

## Sheet: Supplementary Data 4
Accession	Chemical	Temperature	Rep	Fv/Fm	NPQ_0	NPQ_1	NPQ_2	NPQ_3	NPQ_4	NPQ_5	NPQ_6	NPQ_7	NPQ_8	NPQ_9	NPQ_10	NPQ_11	NPQ_12	NPQ_13
MsaRB	KNO3	Warm	1	0.81	0	0.1	0.23	0.43	0.56	1.06	1.51	1.84	2.09	2.23	2.35	2.43	2.49	2.55
MsaRB	KNO3	Warm	2	0.8	0	0.18	0.39	0.53	0.65	1.41	2	2.34	2.46	2.57	2.6	2.65	2.71	2.77
MsaRB	KNO3	Warm	3	0.79	0	0.22	0.5	0.75	0.86	1.39	1.76	1.91	2.02	2.12	2.2	2.27	2.38	2.47
MsaRB	KNO3	Warm	4	0.69	0	0.09	0.22	0.39	0.47	0.86	1.13	1.34	1.57	1.69	1.76	1.85	1.91	1.95
MsaRB	KNO3	Warm	5	0.81	0	0.25	0.49	0.71	0.89	1.67	1.95	2.13	2.3	2.43	2.55	2.63	2.69	2.77
MsaRB	KNO3	Warm	6	0.81	0	0.1	0.24	0.4	0.49	0.84	1.2	1.59	1.96	2.13	2.27	2.38	2.42	2.52
MsiCR	KNO3	Warm	1	0.79	0	0.5	0.78	1.01	1.21	1.4	1.84	2.27	2.51	2.63	2.74	2.77	2.82	2.88
MsiCR	KNO3	Warm	2	0.77	0	0.75	1.03	1.3	1.59	1.91	2.15	2.4	2.55	2.67	2.71	2.79	2.86	2.9
MsiCR	KNO3	Warm	3	0.74	0	0.64	0.85	1.04	1.24	1.7	1.92	2.04	2.11	2.17	2.25	2.29	2.35	2.39
MsiCR	KNO3	Warm	4	0.77	0	0.5	0.79	1.1	1.37	1.87	2.14	2.43	2.52	2.59	2.64	2.68	2.74	2.77
MsiCR	KNO3	Warm	5	0.76	0	0.61	0.88	1.21	1.52	1.97	2.13	2.24	2.31	2.34	2.38	2.44	2.5	2.53
MsiCR	KNO3	Warm	6	0.79	0	0.69	0.87	0.86	0.89	1.27	1.9	2.55	2.89	3.11	3.26	3.34	3.43	3.5
MxgI	KNO3	Warm	1	0.77	0	0.44	0.7	1.02	1.35	1.84	2.05	2.18	2.31	2.33	2.41	2.47	2.52	2.59
MxgI	KNO3	Warm	2	0.68	0	0.06	0.14	0.19	0.22	0.38	0.9	1.52	1.81	1.95	2.06	2.18	2.23	2.31
MxgI	KNO3	Warm	3	0.79	0	0.23	0.47	0.72	0.92	1.49	1.85	2.05	2.25	2.36	2.47	2.56	2.67	2.74
MxgI	KNO3	Warm	4	0.79	0	0.15	0.3	0.49	0.62	1.29	1.81	2.03	2.22	2.35	2.51	2.55	2.64	2.72
MxgI	KNO3	Warm	5	0.79	0	0.31	0.51	0.62	0.74	1.18	1.7	2.23	2.51	2.66	2.81	2.89	2.96	3.01
MxgI	KNO3	Warm	6	0.75	0	0.31	0.61	0.84	1.07	1.8	2.21	2.4	2.53	2.57	2.63	2.7	2.75	2.84
MsaRB	KNO3	Cold	1	0.8	0	0.07	0.25	0.86	1.25	1.9	2.08	2.19	2.22	2.27	2.32	2.38	2.44	2.5
MsaRB	KNO3	Cold	2	0.64	0	0.1	0.38	0.63	0.78	1.24	1.42	1.52	1.6	1.68	1.76	1.83	1.88	1.91
MsaRB	KNO3	Cold	3	0.77	0	0.12	0.37	0.69	1.01	1.46	1.66	1.76	1.83	1.89	1.97	2.01	2.06	2.14
MsaRB	KNO3	Cold	4	0.7	0	0.06	0.25	0.45	0.58	1.06	1.34	1.47	1.58	1.7	1.79	1.86	1.91	2.04
MsaRB	KNO3	Cold	5	0.8	0	0.12	0.42	0.79	1.15	1.9	2.15	2.23	2.34	2.38	2.46	2.53	2.55	2.64
MsaRB	KNO3	Cold	6	0.8	0	0.07	0.3	0.61	0.82	1.51	1.81	1.92	2.01	2.14	2.19	2.28	2.35	2.44
MsiCR	KNO3	Cold	1	0.78	0	0.01	0.11	0.49	0.74	1.27	1.54	1.86	2.08	2.19	2.27	2.32	2.38	2.43
MsiCR	KNO3	Cold	2	0.72	0	0.11	0.4	0.75	1.03	1.54	1.79	1.87	1.94	2	2.04	2.11	2.16	2.22
MsiCR	KNO3	Cold	3	0.72	0	-0.01	0.13	0.49	0.76	1.31	1.66	1.81	1.93	2.01	2.05	2.13	2.17	2.23
MsiCR	KNO3	Cold	4	0.77	0	0.02	0.21	0.8	1.22	1.76	1.99	2.13	2.15	2.2	2.22	2.28	2.27	2.32
MsiCR	KNO3	Cold	5	0.77	0	0.24	0.51	0.9	1.28	1.85	2.03	2.13	2.21	2.2	2.24	2.3	2.32	2.32
MsiCR	KNO3	Cold	6	0.78	0	0.15	0.48	0.96	1.23	1.93	2.39	2.58	2.71	2.9	2.97	3.05	3.1	3.17
MxgI	KNO3	Cold	1	0.76	0	0.14	0.38	0.64	0.88	1.46	1.8	1.99	2.1	2.19	2.25	2.31	2.35	2.42
MxgI	KNO3	Cold	2	0.76	0	-0.03	0.16	0.48	0.69	1.24	1.56	1.8	1.91	2.02	2.08	2.14	2.18	2.2
MxgI	KNO3	Cold	3	0.77	0	0.12	0.39	0.71	0.9	1.49	1.69	1.83	1.91	2.01	2.1	2.18	2.27	2.3
MxgI	KNO3	Cold	4	0.78	0	0.03	0.18	0.43	0.65	1.34	1.75	1.96	2.09	2.21	2.36	2.51	2.63	2.76
MxgI	KNO3	Cold	5	0.77	0	0.05	0.21	0.6	0.9	1.66	2.13	2.33	2.45	2.54	2.6	2.67	2.72	2.84
MxgI	KNO3	Cold	6	0.77	0	0.04	0.21	0.63	0.93	1.73	2.07	2.25	2.38	2.48	2.61	2.73	2.77	2.83
MsaRB	Norflurazon	Warm	1	0.81	0	0.08	0.21	0.39	0.49	0.77	1.14	1.53	1.86	2.04	2.17	2.22	2.32	2.38
MsaRB	Norflurazon	Warm	2	0.78	0	0.09	0.22	0.38	0.48	1.09	1.74	2.01	2.15	2.19	2.25	2.32	2.37	2.39
MsaRB	Norflurazon	Warm	3	0.81	0	0.12	0.27	0.47	0.58	1.16	1.68	2.01	2.29	2.48	2.62	2.75	2.75	2.89
MsaRB	Norflurazon	Warm	4	0.8	0	0.15	0.34	0.51	0.61	1.06	1.38	1.58	1.8	1.9	1.98	2.05	2.09	2.15
MsaRB	Norflurazon	Warm	5	0.81	0	0.11	0.29	0.45	0.55	0.9	1.24	1.61	1.93	2.11	2.29	2.31	2.39	2.43
MsaRB	Norflurazon	Warm	6	0.8	0	0.16	0.34	0.51	0.65	1.35	1.67	1.87	2.04	2.16	2.21	2.28	2.35	2.4
MsiCR	Norflurazon	Warm	1	0.71	0	0.09	0.14	0.24	0.37	0.92	1.34	1.62	1.8	1.92	2.05	2.14	2.2	2.22
MsiCR	Norflurazon	Warm	2	0.77	0	0.53	0.75	0.98	1.25	1.67	1.98	2.2	2.3	2.39	2.43	2.46	2.53	2.6
MsiCR	Norflurazon	Warm	3	0.77	0	0.41	0.6	0.77	0.99	1.56	1.89	2.14	2.28	2.28	2.37	2.42	2.52	2.53
MsiCR	Norflurazon	Warm	4	0.72	0	0.32	0.52	0.71	0.87	1.15	1.4	1.7	1.93	2.06	2.13	2.16	2.23	2.24
MsiCR	Norflurazon	Warm	5	0.79	0	0.45	0.72	1.08	1.45	2.04	2.21	2.31	2.4	2.44	2.51	2.49	2.52	2.6
MsiCR	Norflurazon	Warm	6	0.78	0	0.69	0.87	0.88	0.94	1.38	2.04	2.58	2.86	3.04	3.15	3.21	3.32	3.37
MxgI	Norflurazon	Warm	1	0.72	0	0.37	0.62	0.89	1.14	1.55	1.74	1.85	2.02	2.07	2.18	2.23	2.33	2.36
MxgI	Norflurazon	Warm	2	0.78	0	0.34	0.69	0.98	1.23	1.81	1.97	2.03	2.06	2.11	2.13	2.15	2.16	2.23
MxgI	Norflurazon	Warm	3	0.79	0	0.27	0.59	0.89	1.14	1.72	2.01	2.22	2.36	2.48	2.55	2.63	2.71	2.76
MxgI	Norflurazon	Warm	4	0.68	0	0.07	0.13	0.23	0.32	0.49	0.61	0.69	0.77	0.79	0.85	0.89	0.91	0.94
MxgI	Norflurazon	Warm	5	0.77	0	0.01	0.04	0.13	0.26	0.79	1.68	2.02	2.21	2.36	2.4	2.48	2.52	2.64
MxgI	Norflurazon	Warm	6	0.72	0	0.24	0.45	0.62	0.75	1.27	1.72	1.97	2.13	2.2	2.3	2.37	2.4	2.44
MsaRB	Norflurazon	Cold	1	0.68	0	0.06	0.23	0.58	0.8	1.23	1.37	1.43	1.49	1.54	1.6	1.65	1.71	1.75
MsaRB	Norflurazon	Cold	2	0.78	0	0.06	0.38	0.87	1.07	1.65	1.94	2.02	2.09	2.14	2.18	2.23	2.28	2.33
MsaRB	Norflurazon	Cold	3	0.8	0	0.05	0.29	0.76	1.01	1.88	2.2	2.34	2.4	2.46	2.53	2.58	2.61	2.68
MsaRB	Norflurazon	Cold	4	0.79	0	0.07	0.29	0.57	0.76	1.41	1.66	1.81	1.88	1.95	2	2.06	2.1	2.17
MsaRB	Norflurazon	Cold	5	0.79	0	0.09	0.42	0.82	1.07	1.68	1.83	1.88	1.96	2.01	2.04	2.08	2.1	2.12
MsaRB	Norflurazon	Cold	6	0.63	0	0.08	0.32	0.53	0.65	0.92	1.02	1.06	1.1	1.15	1.15	1.17	1.2	1.21
MsiCR	Norflurazon	Cold	1	0.69	0	0.08	0.27	0.57	0.75	1.14	1.46	1.77	1.93	2.05	2.13	2.18	2.25	2.32
MsiCR	Norflurazon	Cold	2	0.77	0	-0.03	0.08	0.46	0.77	1.51	1.96	2.15	2.23	2.34	2.35	2.41	2.47	2.52
MsiCR	Norflurazon	Cold	3	0.77	0	-0.04	-0.01	0.18	0.45	1.24	1.69	1.96	2.08	2.17	2.2	2.28	2.33	2.4
MsiCR	Norflurazon	Cold	4	0.77	0	0.08	0.4	0.92	1.23	1.73	2.03	2.13	2.18	2.22	2.26	2.31	2.34	2.36
MsiCR	Norflurazon	Cold	5	0.76	0	0.05	0.3	0.53	0.72	1.26	1.49	1.62	1.75	1.8	1.87	1.91	2.02	2.07
MsiCR	Norflurazon	Cold	6	0.7	0	-0.01	0.14	0.5	0.77	1.34	1.69	1.82	1.92	1.98	2.08	2.15	2.2	2.25
MxgI	Norflurazon	Cold	1	0.76	0	0.06	0.33	0.6	0.83	1.4	1.72	1.99	2.21	2.27	2.41	2.56	2.6	2.76
MxgI	Norflurazon	Cold	2	0.76	0	0.01	0.23	0.54	0.79	1.33	1.69	1.9	1.99	2.14	2.18	2.2	2.23	2.3
MxgI	Norflurazon	Cold	3	0.78	0	0.14	0.38	0.72	0.94	1.58	1.86	2.07	2.19	2.16	2.29	2.41	2.45	2.56
MxgI	Norflurazon	Cold	4	0.71	0	0.1	0.29	0.51	0.72	1.37	1.68	1.9	2.01	2.11	2.25	2.33	2.36	2.46
MxgI	Norflurazon	Cold	5	0.74	0	0	0.16	0.56	0.85	1.55	1.91	2.19	2.38	2.46	2.62	2.7	2.74	2.8
MxgI	Norflurazon	Cold	6	0.78	0	0.09	0.38	0.81	1.16	1.97	2.22	2.37	2.4	2.44	2.55	2.51	2.65	2.67

## Sheet: Supplementary Data 5
Accession	Chemical	Temperature	Rep	Fv/Fm	NPQ_0	NPQ_1	NPQ_2	NPQ_3	NPQ_4	NPQ_5	NPQ_6	NPQ_7	NPQ_8	NPQ_9	NPQ_10	NPQ_11	NPQ_12	NPQ_13
MsaRB	Water	Warm	1	0.81	0	0.18	0.38	0.57	0.69	1.27	1.66	1.98	2.15	2.33	2.41	2.53	2.56	2.63
MsaRB	Water	Warm	2	0.71	0	0.29	0.52	0.66	0.77	1.15	1.44	1.68	1.83	1.92	1.98	2.04	2.08	2.11
MsaRB	Water	Warm	3	0.8	0	0.54	0.84	1.03	1.24	1.95	2.33	2.55	2.69	2.77	2.87	2.98	3	3.05
MsaRB	Water	Warm	4	0.72	0	0.23	0.34	0.46	0.57	0.89	1.1	1.39	1.59	1.71	1.79	1.83	1.89	1.92
MsaRB	Water	Warm	5	0.8	0	0.27	0.51	0.69	0.82	1.17	1.44	1.65	1.8	1.93	2	2.08	2.17	2.23
MsaRB	Water	Warm	6	0.8	0	0.41	0.69	0.89	1.1	1.73	2.02	2.2	2.31	2.43	2.43	2.51	2.56	2.61
MsaRB	Water	Warm	7	0.8	0	0.26	0.5	0.76	1.1	1.72	1.93	2.08	2.2	2.25	2.33	2.34	2.36	2.36
MsaRB	Water	Warm	8	0.81	0	0.16	0.39	0.59	0.75	1.43	1.73	1.95	2.09	2.2	2.26	2.33	2.38	2.44
MsiCR	Water	Warm	1	0.79	0	0.57	0.75	0.92	1.19	1.9	2.3	2.47	2.6	2.69	2.74	2.83	2.87	2.96
MsiCR	Water	Warm	2	0.77	0	0.72	0.87	0.88	0.93	1.3	1.93	2.53	2.87	3.02	3.09	3.23	3.29	3.31
MsiCR	Water	Warm	3	0.78	0	0.79	0.99	1.13	1.29	1.8	2.34	2.68	2.84	2.95	3.06	3.16	3.21	3.27
MsiCR	Water	Warm	4	0.78	0	0.54	0.75	1.04	1.29	1.76	2.01	2.13	2.25	2.34	2.41	2.48	2.55	2.61
MsiCR	Water	Warm	5	0.79	0	0.49	0.71	0.94	1.22	1.83	2.16	2.34	2.41	2.46	2.52	2.62	2.66	2.7
MsiCR	Water	Warm	6	0.69	0	0.07	0.11	0.16	0.28	0.93	1.41	1.64	1.78	1.91	2.08	2.16	2.26	2.37
MsiCR	Water	Warm	7	0.77	0	0.27	0.49	0.66	0.74	0.95	1.41	1.8	2.01	2.17	2.25	2.33	2.38	2.45
MsiCR	Water	Warm	8	0.73	0	0.68	0.95	1.05	1.16	1.47	1.93	2.33	2.57	2.69	2.82	2.9	2.97	3.06
MxgI	Water	Warm	1	0.78	0	0.67	0.92	1.07	1.32	1.98	2.32	2.45	2.62	2.71	2.83	2.91	2.92	2.96
MxgI	Water	Warm	2	0.76	0	0.59	0.8	1.11	1.47	2.02	2.23	2.35	2.47	2.52	2.63	2.68	2.74	2.75
MxgI	Water	Warm	3	0.79	0	0.67	0.98	1.1	1.23	1.68	2.11	2.57	2.87	3.07	3.21	3.42	3.45	3.53
MxgI	Water	Warm	4	0.73	0	0.52	0.87	1.14	1.27	1.65	1.97	2.13	2.3	2.38	2.43	2.51	2.57	2.66
MxgI	Water	Warm	5	0.69	0	0.37	0.62	0.76	0.88	1.27	1.6	1.82	1.98	2.06	2.14	2.2	2.26	2.31
MxgI	Water	Warm	6	0.8	0	0.33	0.6	0.82	1.1	1.84	2.09	2.23	2.35	2.46	2.52	2.58	2.64	2.71
MxgI	Water	Warm	7	0.68	0	0.25	0.38	0.52	0.68	1.22	1.47	1.62	1.73	1.81	1.88	1.95	2	2.07
MxgI	Water	Warm	8	0.77	0	0.62	0.87	1.14	1.37	1.82	2.07	2.21	2.36	2.42	2.47	2.53	2.57	2.63
MsaRB	Water	Cold	2	0.79	0	0.01	0.14	0.42	0.56	1.15	1.56	1.79	1.95	2.03	2.1	2.18	2.24	2.33
MsaRB	Water	Cold	3	0.79	0	0.07	0.29	0.58	0.8	1.43	1.74	1.95	2.05	2.11	2.23	2.28	2.37	2.44
MsaRB	Water	Cold	4	0.8	0	0.07	0.32	0.7	0.95	1.84	2.22	2.33	2.42	2.51	2.58	2.66	2.76	2.8
MsaRB	Water	Cold	5	0.79	0	0	0.13	0.41	0.58	1.16	1.54	1.76	1.87	1.91	1.99	2.02	2.08	2.13
MsaRB	Water	Cold	6	0.79	0	0.01	0.12	0.41	0.56	1.02	1.3	1.47	1.62	1.66	1.73	1.78	1.83	1.9
MsaRB	Water	Cold	7	0.8	0	0.03	0.19	0.47	0.65	1.34	1.69	1.87	1.92	2.03	2.07	2.15	2.17	2.22
MsaRB	Water	Cold	8	0.81	0	0.08	0.32	0.6	0.9	1.62	1.8	1.91	2.02	2.05	2.07	2.11	2.11	2.15
MsiCR	Water	Cold	1	0.73	0	0.01	0.16	0.55	0.82	1.46	1.83	2.03	2.18	2.28	2.41	2.48	2.56	2.61
MsiCR	Water	Cold	2	0.77	0	0.12	0.49	0.91	1.09	1.64	2.04	2.29	2.56	2.88	3.11	3.27	3.34	3.44
MsiCR	Water	Cold	3	0.77	0	0.04	0.31	0.8	1.06	1.65	1.99	2.29	2.53	2.72	2.79	2.91	2.97	3.02
MsiCR	Water	Cold	4	0.78	0	0.02	0.22	0.69	0.96	1.55	1.87	2.02	2.12	2.24	2.29	2.35	2.37	2.39
MsiCR	Water	Cold	5	0.79	0	0.13	0.22	0.7	0.99	1.61	1.98	2.13	2.22	2.31	2.41	2.45	2.54	2.58
MsiCR	Water	Cold	6	0.79	0	0.1	0.13	0.54	0.82	1.57	1.94	2.19	2.32	2.4	2.49	2.51	2.58	2.66
MsiCR	Water	Cold	7	0.78	0	0.36	0.23	0.36	0.59	1.16	1.53	1.82	2	2.1	2.17	2.21	2.27	2.34
MsiCR	Water	Cold	8	0.75	0	0.2	0.22	0.66	0.88	1.4	1.85	2.11	2.35	2.5	2.6	2.71	2.79	2.88
MxgI	Water	Cold	1	0.77	0	0.09	0.49	0.92	1.1	1.67	1.97	2.16	2.31	2.44	2.57	2.58	2.7	2.76
MxgI	Water	Cold	2	0.7	0	0.1	0.38	0.64	0.81	1.35	1.6	1.77	1.83	1.96	2	2.1	2.19	2.25
MxgI	Water	Cold	3	0.75	0	0.02	0.22	0.69	0.88	1.29	1.71	2.05	2.25	2.45	2.61	2.69	2.83	2.92
MxgI	Water	Cold	4	0.74	0	0.01	0.25	0.86	1.11	1.67	2.04	2.28	2.4	2.5	2.55	2.63	2.69	2.75
MxgI	Water	Cold	5	0.7	0	0.01	0.21	0.66	0.86	1.28	1.61	1.79	1.93	2.05	2.16	2.22	2.33	2.38
MxgI	Water	Cold	6	0.76	0	0.09	0.26	0.55	0.72	1.28	1.63	1.87	1.99	2.11	2.18	2.23	2.33	2.36
MxgI	Water	Cold	7	0.8	0	0.04	0.27	0.64	0.79	1.42	1.88	2.12	2.2	2.3	2.35	2.49	2.59	2.68
MxgI	Water	Cold	8	0.66	0	0.1	0.35	0.63	0.76	1.11	1.36	1.52	1.6	1.71	1.78	1.84	1.93	2.04
MsaRB	DTT	Warm	1	0.8	0	0.06	0.18	0.39	0.47	0.69	0.79	0.8	0.91	1.09	1.27	1.45	1.68	1.86
MsaRB	DTT	Warm	2	0.74	0	0.22	0.44	0.54	0.55	0.66	0.73	0.85	1.09	1.31	1.5	1.71	1.92	2.04
MsaRB	DTT	Warm	3	0.8	0	0.18	0.41	0.63	0.73	1.09	1.18	1.3	1.55	1.76	1.95	2.17	2.34	2.49
MsaRB	DTT	Warm	4	0.8	0	0.25	0.54	0.68	0.72	0.84	0.83	0.91	1.07	1.24	1.43	1.64	1.88	2.11
MsaRB	DTT	Warm	5	0.8	0	0.16	0.42	0.62	0.65	0.77	0.77	0.82	0.94	1.08	1.21	1.43	1.7	2.01
MsaRB	DTT	Warm	6	0.73	0	0.4	0.61	0.67	0.67	0.83	1.09	1.39	1.67	1.92	2.06	2.2	2.28	2.33
MsaRB	DTT	Warm	7	0.68	0	0.16	0.26	0.37	0.43	0.59	0.65	0.77	0.88	1.01	1.17	1.38	1.55	1.64
MsaRB	DTT	Warm	8	0.8	0	0.3	0.59	0.71	0.76	0.92	0.96	1.12	1.32	1.54	1.8	2.02	2.19	2.35
MsiCR	DTT	Warm	1	0.76	0	0.03	0.1	0.22	0.3	0.55	0.85	0.95	0.99	1.06	1.15	1.22	1.35	1.45
MsiCR	DTT	Warm	2	0.77	0	0.29	0.48	0.69	0.79	1.16	1.44	1.62	1.74	1.89	2.03	2.22	2.37	2.56
MsiCR	DTT	Warm	3	0.65	0	0.03	0.09	0.16	0.2	0.33	0.4	0.45	0.5	0.55	0.6	0.67	0.74	0.8
MsiCR	DTT	Warm	4	0.75	0	0.13	0.31	0.62	0.8	1.14	1.27	1.31	1.35	1.4	1.49	1.59	1.7	1.82
MsiCR	DTT	Warm	5	0.71	0	0.04	0.13	0.31	0.41	0.8	1.03	1.06	1.21	1.31	1.42	1.54	1.67	1.75
MsiCR	DTT	Warm	6	0.74	0	0.03	0.1	0.23	0.36	0.79	1.12	1.28	1.39	1.48	1.61	1.74	1.85	1.95
MsiCR	DTT	Warm	7	0.77	0	0.06	0.14	0.27	0.33	0.5	0.67	0.83	0.97	1.05	1.13	1.19	1.3	1.43
MsiCR	DTT	Warm	8	0.75	0	0.05	0.11	0.25	0.38	0.93	1.33	1.41	1.53	1.56	1.58	1.63	1.73	1.74
MxgI	DTT	Warm	1	0.71	0	0.2	0.39	0.56	0.7	1.03	1.24	1.39	1.56	1.68	1.79	1.89	1.95	1.95
MxgI	DTT	Warm	2	0.75	0	0.59	0.79	0.87	0.92	1.15	1.28	1.57	1.84	2.09	2.25	2.39	2.52	2.55
MxgI	DTT	Warm	3	0.79	0	0.48	0.69	0.81	0.95	1.49	1.89	2.2	2.45	2.56	2.71	2.8	2.88	2.88
MxgI	DTT	Warm	4	0.67	0	0.27	0.44	0.54	0.63	0.98	1.21	1.37	1.51	1.65	1.73	1.81	1.84	1.91
MxgI	DTT	Warm	5	0.81	0	0.52	0.77	0.84	0.91	1.26	1.36	1.55	1.74	1.95	2.16	2.37	2.56	2.73
MxgI	DTT	Warm	6	0.74	0	0.21	0.46	0.62	0.71	0.85	1	1.15	1.32	1.49	1.64	1.78	1.91	2.03
MxgI	DTT	Warm	7	0.78	0	0.51	0.79	0.93	1.05	1.41	1.81	2.13	2.41	2.6	2.68	2.84	2.94	2.96
MxgI	DTT	Warm	8	0.8	0	0.5	0.77	0.84	0.88	0.98	1.03	1.13	1.31	1.49	1.69	1.97	2.19	2.46
MsaRB	DTT	Cold	1	0.78	0	0.04	0.23	0.63	0.78	0.89	0.88	0.92	0.89	0.94	1.01	1.08	1.18	1.31
MsaRB	DTT	Cold	2	0.78	0	0.03	0.19	0.58	0.76	0.92	0.88	0.96	0.95	0.94	1.02	1.09	1.17	1.28
MsaRB	DTT	Cold	3	0.7	0	0	0.12	0.37	0.48	0.65	0.73	0.8	0.85	0.92	0.99	1.09	1.2	1.26
MsaRB	DTT	Cold	4	0.79	0	0.01	0.13	0.46	0.62	0.77	0.85	0.88	0.89	0.93	1.01	1.11	1.22	1.33
MsaRB	DTT	Cold	5	0.79	0	0	0.07	0.32	0.55	0.76	0.84	0.88	0.88	0.92	0.95	0.98	1.04	1.14
MsaRB	DTT	Cold	6	0.77	0	0.03	0.27	0.7	0.86	1.02	1.12	1.23	1.27	1.35	1.42	1.5	1.61	1.7
MsaRB	DTT	Cold	7	0.79	0	0.03	0.22	0.51	0.61	0.76	0.78	0.85	0.9	0.96	1	1.09	1.17	1.26
MsaRB	DTT	Cold	8	0.79	0	0.01	0.19	0.51	0.62	0.79	0.9	0.9	0.95	1.03	1.14	1.24	1.41	1.6
MsiCR	DTT	Cold	1	0.66	0	0	0.02	0.1	0.17	0.28	0.37	0.45	0.52	0.59	0.66	0.72	0.82	0.92
MsiCR	DTT	Cold	2	0.77	0	-0.01	0.07	0.33	0.54	0.83	0.97	1.09	1.14	1.22	1.28	1.34	1.44	1.54
MsiCR	DTT	Cold	3	0.72	0	-0.02	0.01	0.09	0.14	0.25	0.32	0.39	0.45	0.51	0.57	0.64	0.72	0.79
MsiCR	DTT	Cold	4	0.76	0	-0.02	0.03	0.21	0.34	0.45	0.49	0.54	0.57	0.61	0.68	0.74	0.86	0.97
MsiCR	DTT	Cold	5	0.77	0	-0.01	0.07	0.27	0.36	0.46	0.52	0.56	0.62	0.68	0.76	0.86	0.96	1.09
MsiCR	DTT	Cold	6	0.78	0	0	0.07	0.32	0.59	0.88	1.01	1.1	1.16	1.24	1.33	1.41	1.51	1.65
MsiCR	DTT	Cold	7	0.71	0	-0.01	0.01	0.06	0.1	0.19	0.28	0.35	0.42	0.49	0.55	0.62	0.68	0.77
MsiCR	DTT	Cold	8	0.64	0	-0.07	-0.04	-0.01	0.03	0.11	0.16	0.23	0.27	0.32	0.37	0.44	0.5	0.55
MxgI	DTT	Cold	1	0.73	0	-0.03	0.07	0.41	0.6	0.87	1.12	1.35	1.52	1.61	1.74	1.85	1.94	2.01
MxgI	DTT	Cold	2	0.77	0	0.04	0.3	0.79	0.91	1.06	1.11	1.19	1.26	1.31	1.35	1.43	1.49	1.59
MxgI	DTT	Cold	3	0.78	0	0.04	0.23	0.66	0.81	1.15	1.49	1.76	1.94	2.11	2.24	2.33	2.47	2.6
MxgI	DTT	Cold	4	0.64	0	0.07	0.13	0.51	0.66	0.81	0.95	1.07	1.16	1.27	1.38	1.48	1.57	1.67
MxgI	DTT	Cold	5	0.69	0	0.17	0.36	0.56	0.72	1.08	1.24	1.34	1.41	1.49	1.55	1.61	1.65	1.69
MxgI	DTT	Cold	6	0.68	0	0.4	0.23	0.38	0.52	0.67	0.74	0.89	0.92	1	1.12	1.22	1.37	1.52
MxgI	DTT	Cold	7	0.71	0	0.07	0.31	0.7	0.84	1.27	1.52	1.75	1.9	1.97	2.06	2.16	2.24	2.28
MxgI	DTT	Cold	8	0.79	0	0.02	0.15	0.51	0.61	0.71	0.78	0.87	0.92	0.97	1.04	1.15	1.27	1.41

## Sheet: Supplementary Data 6
Accession	Temperature	Light	Experiment_ID	Rep	Unique_ID	Violaxanthin (mg/L)	Violaxanthin (µg/g)	Antheraxanthin (mg/L)	Antheraxanthin (µg/g)	Lutein (mg/L)	Lutein (µg/g)	Zeaxanthin (mg/L)	Zeaxanthin (µg/g)	Chlorophyll B (mg/L)	Chlorophyll B (µg/g)	Chlorophyll A (mg/L)	Chlorophyll A (µg/g)
MsaRB	Cold	Dark	2	1	2.1.2.1.1	26.1933	130967	0.830797	4153.99	82.915	414575	0.159976	799.882	177.596	887982	734.214	3.67107e+06
MsaRB	Cold	Dark	2	2	2.1.2.1.2	15.2171	76085.4	0.989175	4945.88	30.1716	150858	0.0751236	375.618	59.9387	299694	242.154	1.21077e+06
MsaRB	Cold	Dark	2	3	2.1.2.1.3	12.6462	63270.2	2.27222	11368.1	27.3302	136736	0.805503	4030	47.4085	237189	198.122	991220
MsaRB	Cold	Dark	2	4	2.1.2.1.4	27.8015	139007	0.523274	2616.37	95.6408	478204	0.191735	958.673	211.235	1.05618e+06	818.254	4.09127e+06
MsaRB	Cold	Dark	2	5	2.1.2.1.5	15.4771	77385.3	0.749955	3749.77	59.8912	299456	0.115497	577.487	127.63	638151	485.91	2.42955e+06
MsaRB	Cold	Dark	1	1	1.1.2.1.1	8.74559	43.728	1.25712	6.28561	96.028	480.14	0.662372	3.31186	170.019	850.097	272.029	1360.14
MsaRB	Cold	Dark	1	2	1.1.2.1.2	8.3009	41.5045	1.52623	7.63116	49.9764	249.882	0.626374	3.13187	79.4397	397.199	266.079	1330.39
MsaRB	Cold	Dark	1	3	1.1.2.1.3	11.2004	56.0022	1.03044	5.15218	126.242	631.211	0	0	214.951	1074.76	408.604	2043.02
MsaRB	Cold	Dark	1	4	1.1.2.1.4	6.84136	34.2068	1.43793	7.18964	89.6274	448.137	0.801779	4.0089	171.331	856.653	272.917	1364.59
MsaRB	Cold	Dark	1	5	1.1.2.1.5	8.86142	44.3071	0.937146	4.68573	65.4786	327.393	0.583676	2.91838	110.109	550.545	196.362	981.809
MsaRB	Cold	Light	2	1	2.1.2.2.1	15.1695	75873	1.9884	9945.34	74.1892	371070	3.1663	15836.8	173.124	865909	667.043	3.33633e+06
MsaRB	Cold	Light	2	2	2.1.2.2.2	15.4907	77453.4	2.15693	10784.7	83.6391	418196	3.93178	19658.9	180.02	900099	694.035	3.47017e+06
MsaRB	Cold	Light	2	3	2.1.2.2.3	9.40603	47047.7	2.46402	12324.7	45.8682	229426	6.34501	31736.9	100.111	500744	413.909	2.07031e+06
MsaRB	Cold	Light	2	4	2.1.2.2.4	24.1418	120709	3.61563	18078.1	110.014	550068	6.38333	31916.6	243.685	1.21843e+06	983.264	4.91632e+06
MsaRB	Cold	Light	2	5	2.1.2.2.5	14.2683	71372.4	1.74346	8721.08	72.9541	364929	3.63682	18192	161.498	807839	639.348	3.19813e+06
MsaRB	Cold	Light	1	1	1.1.2.2.1	14.4029	72.0147	2.79285	13.9642	108.33	541.652	4.89973	24.4986	217.493	1087.47	543.739	2718.69
MsaRB	Cold	Light	1	2	1.1.2.2.2	5.46861	27.3431	0.82642	4.1321	72.3809	361.904	4.38952	21.9476	128.648	643.238	304.819	1524.09
MsaRB	Cold	Light	1	3	1.1.2.2.3	3.60931	18.0466	0.715946	3.57973	60.1205	300.603	3.00136	15.0068	87.7286	438.643	137.753	688.763
MsaRB	Cold	Light	1	4	1.1.2.2.4	13.206	66.0298	2.36903	11.8451	165.869	829.345	5.01754	25.0877	311.404	1557.02	836.329	4181.64
MsaRB	Cold	Light	1	5	1.1.2.2.5	8.54318	42.7159	2.08162	10.4081	106.706	533.529	3.08032	15.4016	182.439	912.195	369.213	1846.07
MsaRB	Warm	Dark	2	1	2.1.1.1.1	14.225	71125	1.18939	5946.93	37.4608	187304	0.211114	1055.57	81.4241	407120	336.914	1.68457e+06
MsaRB	Warm	Dark	2	2	2.1.1.1.2	17.9963	89981.3	1.20075	6003.75	50.4719	252359	0.0842278	421.139	97.4576	487288	378.032	1.89016e+06
MsaRB	Warm	Dark	2	3	2.1.1.1.3	14.0251	70125.7	1.09266	5463.3	47.6316	238158	0.185722	928.609	98.1667	490833	397.639	1.98819e+06
MsaRB	Warm	Dark	2	4	2.1.1.1.4	16.0398	80199	0.274641	1373.2	57.8941	289470	0.154674	773.368	128.508	642541	504.974	2.52487e+06
MsaRB	Warm	Dark	2	5	2.1.1.1.5	13.1516	65788.7	1.15921	5798.77	39.8097	199141	0.167436	837.574	87.0815	435611	333.457	1.66807e+06
MsaRB	Warm	Dark	1	1	1.1.1.1.1	23.4044	117.022	3.23283	16.1642	91.0546	455.273	0.419152	2.09576	155.473	777.366	575.961	2879.81
MsaRB	Warm	Dark	1	2	1.1.1.1.2	15.066	75.33	2.17835	10.8918	66.7973	333.986	0.635341	3.17671	117.686	588.429	475.996	2379.98
MsaRB	Warm	Dark	1	3	1.1.1.1.3	28.1355	140.677	2.62881	13.144	113.619	568.093	1.32569	6.62847	232.585	1162.93	923.573	4617.87
MsaRB	Warm	Dark	1	4	1.1.1.1.4	10.7846	53.9228	1.04046	5.20228	50.8353	254.177	0	0	83.551	417.755	337.238	1686.19
MsaRB	Warm	Dark	1	5	1.1.1.1.5	20.186	100.93	1.70601	8.53006	103.217	516.084	0.685033	3.42517	199.883	999.414	792.543	3962.72
MsaRB	Warm	Light	2	1	2.1.1.2.1	14.003	70015.2	6.29694	31484.7	73.915	369575	2.60305	13015.2	167.746	838730	662.884	3.31442e+06
MsaRB	Warm	Light	2	2	2.1.1.2.2	9.18406	45944.4	3.158	15798.3	49.2639	246449	0.805318	4028.7	102.168	511106	403.502	2.01857e+06
MsaRB	Warm	Light	2	3	2.1.1.2.3	11.0476	55237.8	3.59503	17975.2	57.1769	285884	1.21748	6087.41	138.956	694781	509.198	2.54599e+06
MsaRB	Warm	Light	2	4	2.1.1.2.4	10.0441	50220.5	6.515	32575	57.8395	289197	2.64974	13248.7	131.101	655503	502.546	2.51273e+06
MsaRB	Warm	Light	1	1	1.1.1.2.1	19.9015	99.5073	5.49846	27.4923	102.94	514.698	0.68879	3.44395	198.804	994.019	901.692	4508.46
MsaRB	Warm	Light	1	2	1.1.1.2.2	11.2444	56.2219	5.57995	27.8998	78.9348	394.674	1.3054	6.52698	140.599	702.997	694.959	3474.8
MsaRB	Warm	Light	1	3	1.1.1.2.3	15.6543	78.2717	4.71085	23.5542	81.188	405.94	2.45717	12.2859	138.598	692.992	681.57	3407.85
MsaRB	Warm	Light	1	4	1.1.1.2.4	11.8443	59.2217	3.39689	16.9844	65.2068	326.034	0.330599	1.653	134.858	674.289	621.046	3105.23
MsaRB	Warm	Light	1	5	1.1.1.2.5	13.2265	66.1324	2.92499	14.6249	70.8164	354.082	1.09987	5.49935	117.792	588.96	536.826	2684.13
MsaRB	Intermediate	Light	2	1	2.1.3.2.1	13.4954	67503	2.21764	11092.5	76.8411	384353	4.54493	22733.4	179.72	898948	703.474	3.51873e+06
MsaRB	Intermediate	Light	2	2	2.1.3.2.2	16.5262	82666.5	2.01251	10066.9	71.3794	357050	2.57541	12882.6	168.093	840824	687.77	3.44032e+06
MsaRB	Intermediate	Light	2	3	2.1.3.2.3	10.2731	51365.3	1.46674	7333.72	65.7492	328746	4.6708	23354	128.217	641083	545.159	2.72579e+06
MsaRB	Intermediate	Light	2	4	2.1.3.2.4	15.721	78604.9	2.58633	12931.7	83.0496	415248	4.97865	24893.2	178.863	894314	743.568	3.71784e+06
MsaRB	Intermediate	Light	2	5	2.1.3.2.5	9.16163	45808.1	2.07681	10384	52.0468	260234	5.60684	28034.2	112.047	560237	431.068	2.15534e+06
MsaRB	Intermediate	Light	1	1	1.1.3.2.1	8.42364	42.1182	1.1857	5.92849	46.9458	234.729	1.4348	7.17401	80.8766	404.383	361.782	1808.91
MsaRB	Intermediate	Light	1	2	1.1.3.2.2	5.92144	29.6072	1.32312	6.61558	82.6715	413.357	2.3878	11.939	161.948	809.738	612.729	3063.64
MsaRB	Intermediate	Light	1	3	1.1.3.2.3	9.61172	48.0586	1.44014	7.20068	85.6499	428.249	2.71508	13.5754	163.381	816.906	521.393	2606.97
MsaRB	Intermediate	Light	1	4	1.1.3.2.4	10.1259	50.6293	1.83104	9.15519	76.9204	384.602	2.06941	10.347	138.74	693.701	456.182	2280.91
MsaRB	Intermediate	Light	1	5	1.1.3.2.5	6.8805	34.4025	1.37241	6.86205	85.9076	429.538	1.83616	9.18079	176.209	881.044	507.552	2537.76
MxgI	Cold	Dark	2	1	2.4.2.1.1	26.804	134067	2.35349	11771.6	71.7469	358862	0.309374	1547.42	187.235	936508	743.832	3.72048e+06
MxgI	Cold	Dark	2	2	2.4.2.1.2	24.7346	123673	1.77763	8888.16	67.8672	339336	0.291182	1455.91	168.318	841590	656.178	3.28089e+06
MxgI	Cold	Dark	2	3	2.4.2.1.3	22.6867	113434	3.46337	17316.9	63.2145	316072	1.01451	5072.56	150.713	753566	628.071	3.14036e+06
MxgI	Cold	Dark	2	4	2.4.2.1.4	22.7724	113907	1.43144	7159.99	61.3342	306791	0.274081	1370.94	157.873	789677	645.936	3.23095e+06
MxgI	Cold	Dark	2	5	2.4.2.1.5	24.0789	120395	0.861035	4305.17	66.5893	332946	0.243595	1217.97	171.195	855974	677.744	3.38872e+06
MxgI	Cold	Dark	1	1	1.4.2.1.1	17.4718	87.3591	0.97934	4.8967	62.8816	314.408	0.12107	0.605348	164.477	822.383	672.164	3360.82
MxgI	Cold	Dark	1	2	1.4.2.1.2	24.8798	124.399	0.89945	4.49725	95.1138	475.569	0.0823722	0.411861	234.962	1174.81	1035.77	5178.85
MxgI	Cold	Dark	1	3	1.4.2.1.3	17.9171	89.5855	1.55279	7.76396	57.721	288.605	0.149	0.745002	151.32	756.6	707.222	3536.11
MxgI	Cold	Light	2	1	2.4.2.2.1	15.9269	79634.3	4.76604	23830.2	73.4355	367178	7.86387	39319.3	163.165	815824	690.67	3.45335e+06
MxgI	Cold	Light	2	2	2.4.2.2.2	16.1145	80572.7	2.31855	11592.8	63.2446	316223	2.55822	12791.1	170.752	853762	678.575	3.39288e+06
MxgI	Cold	Light	2	3	2.4.2.2.3	17.3451	86756.5	1.50211	7513.27	69.2011	346130	1.92564	9631.65	193.798	969337	712.973	3.56614e+06
MxgI	Cold	Light	2	4	2.4.2.2.4	17.7363	88681.5	3.05943	15297.2	72.119	360595	2.8004	14002	187.107	935536	738.676	3.69338e+06
MxgI	Cold	Light	2	5	2.4.2.2.5	13.1822	65911.1	3.80306	19015.3	55.1238	275619	1.84129	9206.45	160.012	800062	582.101	2.91051e+06
MxgI	Cold	Light	1	1	1.4.2.2.1	10.2894	51.447	2.24239	11.2119	61.3155	306.578	3.19143	15.9572	138.717	693.583	595.001	2975
MxgI	Cold	Light	1	2	1.4.2.2.2	9.38681	46.934	2.52198	12.6099	57.3333	286.666	3.36821	16.841	108.946	544.731	488.647	2443.23
MxgI	Cold	Light	1	3	1.4.2.2.3	8.36372	41.8186	1.93228	9.66142	51.4788	257.394	6.18298	30.9149	103.297	516.484	472.734	2363.67
MxgI	Warm	Dark	2	1	2.4.1.1.1	12.4925	62462.6	0.316782	1583.91	44.9372	224686	0.196883	984.416	124.959	624793	480.183	2.40091e+06
MxgI	Warm	Dark	2	2	2.4.1.1.2	15.6734	78366.9	0.56319	2815.95	46.8094	234047	0.144552	722.758	112.949	564746	459.295	2.29647e+06
MxgI	Warm	Dark	2	3	2.4.1.1.3	20.5339	102717	0.991814	4961.36	68.9418	344868	0.235059	1175.84	185.09	925879	713.458	3.56894e+06
MxgI	Warm	Dark	2	4	2.4.1.1.4	23.4344	117172	0.172889	864.444	77.1307	385654	0.380175	1900.88	193.897	969486	785.344	3.92672e+06
MxgI	Warm	Dark	2	5	2.4.1.1.5	22.4858	112429	1.88304	9415.2	68.7584	343792	0.193107	965.536	178.585	892923	697.019	3.48509e+06
MxgI	Warm	Dark	1	1	1.4.1.1.1	32.2265	161.132	1.51992	7.59961	112.308	561.539	0.128574	0.642869	284.146	1420.73	1338.79	6693.97
MxgI	Warm	Dark	1	2	1.4.1.1.2	26.1157	130.579	0.991545	4.95773	87.225	436.125	0.13337	0.666848	227.331	1136.66	1091.58	5457.89
MxgI	Warm	Dark	1	3	1.4.1.1.3	23.2522	116.261	0.862999	4.315	76.8907	384.454	0.154639	0.773196	190.836	954.181	920.722	4603.61
MxgI	Warm	Light	2	1	2.4.1.2.1	12.5103	62571.8	5.24208	26219	55.8687	279435	3.68588	18435.4	137.595	688197	581.822	2.91006e+06
MxgI	Warm	Light	2	2	2.4.1.2.2	15.748	78768.4	4.2468	21241.6	60.7801	304010	1.87479	9377.31	156.151	781033	654.502	3.27368e+06
MxgI	Warm	Light	2	3	2.4.1.2.3	16.3424	81711.9	3.44634	17231.7	64.9342	324671	1.38216	6910.79	171.54	857701	705.466	3.52733e+06
MxgI	Warm	Light	2	4	2.4.1.2.4	15.7762	78881.2	4.21842	21092.1	55.7999	279000	2.38253	11912.7	138.992	694959	612.146	3.06073e+06
MxgI	Warm	Light	2	5	2.4.1.2.5	17.8832	89448.5	3.91574	19585.8	73.0345	365305	1.20459	6025.12	197.308	986900	786.375	3.9333e+06
MxgI	Warm	Light	1	1	1.4.1.2.1	16.6979	83.4896	3.40956	17.0478	79.976	399.88	1.08592	5.42958	195.438	977.189	935.437	4677.19
MxgI	Warm	Light	1	2	1.4.1.2.2	12.1255	60.6277	2.64454	13.2227	67.8869	339.435	0.7955	3.9775	155.147	775.733	700.706	3503.53
MxgI	Warm	Light	1	3	1.4.1.2.3	19.7302	98.6511	3.48613	17.4306	91.2729	456.364	0.382935	1.91468	247.676	1238.38	1153.01	5765.07
MxgI	Intermediate	Light	2	1	2.4.3.2.1	17.627	88135	2.90724	14536.2	69.7508	348754	2.74244	13712.2	173.972	869862	710.099	3.55049e+06
MxgI	Intermediate	Light	2	2	2.4.3.2.2	15.4544	77271.8	2.99943	14997.2	66.1583	330791	3.31267	16563.3	172.02	860100	703.373	3.51686e+06
MxgI	Intermediate	Light	2	3	2.4.3.2.3	11.0656	55348.2	1.24568	6230.67	51.2879	256533	1.06914	5347.67	142.239	711457	541.076	2.70637e+06
MxgI	Intermediate	Light	2	4	2.4.3.2.4	15.6455	78258.2	2.49078	12458.8	66.8987	334624	2.71308	13570.7	172.021	860441	705.029	3.52652e+06
MxgI	Intermediate	Light	2	5	2.4.3.2.5	16.3337	81668.3	1.89119	9455.96	73.2097	366049	2.56219	12811	195.465	977323	727.803	3.63902e+06
MxgI	Intermediate	Light	1	1	1.4.3.2.1	14.1804	70.9018	1.63879	8.19397	70.8976	354.488	1.36953	6.84763	175.19	875.949	812.371	4061.86
MxgI	Intermediate	Light	1	2	1.4.3.2.2	8.78156	43.9078	1.05134	5.25671	49.0969	245.484	1.55285	7.76423	123.814	619.072	530.938	2654.69
MxgI	Intermediate	Light	1	3	1.4.3.2.3	17.6267	88.1337	1.32427	6.62136	81.4366	407.183	0.651975	3.25987	209.019	1045.09	938.219	4691.09
MsiCR	Cold	Dark	1	1	1.3.2.1.1	13.3254	66.6269	0.674907	3.37454	53.1797	265.899	0.147034	0.735171	142.965	714.824	563.452	2817.26
MsiCR	Cold	Dark	1	2	1.3.2.1.2	19.3421	96.7105	1.44669	7.23346	61.3534	306.767	0.0746448	0.373224	152.136	760.678	700.961	3504.8
MsiCR	Cold	Dark	1	3	1.3.2.1.3	20.7713	103.857	0.738433	3.69216	72.9461	364.731	0	0	190.525	952.625	880.646	4403.23
MsiCR	Cold	Dark	2	2	2.3.2.1.2	17.3336	86667.9	1.03013	5150.64	53.9278	269639	0	0	187.834	939170	623.453	3.11726e+06
MsiCR	Cold	Dark	2	3	2.3.2.1.3	17.0754	85407.2	0.821335	4108.13	60.9871	305044	0	0	176.778	884202	596.665	2.98438e+06
MsiCR	Cold	Dark	2	4	2.3.2.1.4	15.7614	78806.8	1.28082	6404.11	53.4576	267288	0	0	154.006	770032	546.979	2.73489e+06
MsiCR	Cold	Dark	2	5	2.3.2.1.5	15.0806	75403.1	0.996632	4983.16	44.9527	224763	0	0	143.469	717343	522.243	2.61122e+06
MsiCR	Cold	Light	1	1	1.3.2.2.1	11.8887	59.4433	2.62405	13.1202	50.6137	253.069	1.76222	8.81108	111.788	558.938	533.87	2669.35
MsiCR	Cold	Light	1	2	1.3.2.2.2	17.757	88.7848	2.69595	13.4797	92.3009	461.505	1.41203	7.06017	215.503	1077.52	974.514	4872.57
MsiCR	Cold	Light	1	3	1.3.2.2.3	12.4111	62.0556	3.17912	15.8956	56.1852	280.926	1.95327	9.76635	124.4	621.999	584.158	2920.79
MsiCR	Cold	Light	2	1	2.3.2.2.1	12.9552	64809.4	5.01036	25064.8	53.5787	268032	2.41716	12092	170.05	850687	619.93	3.10125e+06
MsiCR	Cold	Light	2	2	2.3.2.2.2	14.4434	72217.1	3.02936	15146.8	56.1036	280518	2.04677	10233.9	185.024	925121	650.582	3.25291e+06
MsiCR	Cold	Light	2	3	2.3.2.2.3	8.99689	44984.4	2.27192	11359.6	27.8496	139248	1.24988	6249.41	77.8243	389121	308	1.54e+06
MsiCR	Cold	Light	2	4	2.3.2.2.4	15.3265	76667.5	2.54071	12709.4	58.8083	294176	1.0325	5164.85	190.834	954608	690.249	3.45282e+06
MsiCR	Cold	Light	2	5	2.3.2.2.5	14.4681	72340.5	2.73642	13682.1	48.3065	241532	1.88208	9410.38	148.363	741814	549.238	2.74619e+06
MsiCR	Warm	Dark	1	1	1.3.1.1.1	8.71622	43.5811	0.270396	1.35198	39.9816	199.908	0	0	121.678	608.39	333.008	1665.04
MsiCR	Warm	Dark	1	2	1.3.1.1.2	21.0084	105.042	0.739015	3.69507	78.6124	393.062	0	0	218.929	1094.65	894.522	4472.61
MsiCR	Warm	Dark	1	3	1.3.1.1.3	13.1817	65.9085	0.48977	2.44885	53.1126	265.563	0	0	142.702	713.512	532.903	2664.51
MsiCR	Warm	Dark	2	1	2.3.1.1.1	7.70819	38558.9	1.5383	7695.08	21.3895	106997	0.79132	3958.44	57.2313	286290	213.644	1.06872e+06
MsiCR	Warm	Dark	2	3	2.3.1.1.3	20.3932	101966	1.24467	6223.33	63.5381	317691	0.2793	1396.5	203.721	1.0186e+06	715.602	3.57801e+06
MsiCR	Warm	Dark	2	4	2.3.1.1.4	17.3697	86879.7	0.804248	4022.68	51.8505	259346	0.317197	1586.56	156.121	780883	579.662	2.89935e+06
MsiCR	Warm	Dark	2	5	2.3.1.1.5	9.47923	47396.1	1.29414	6470.68	25.0325	125163	0.314981	1574.9	66.067	330335	230.241	1.15121e+06
MsiCR	Warm	Light	1	1	1.3.1.2.1	12.7709	63.8544	0.9064	4.532	65.9177	329.588	0.0504883	0.252441	228.521	1142.61	634.073	3170.37
MsiCR	Warm	Light	1	2	1.3.1.2.2	12.3508	61.7541	1.1599	5.79948	55.4457	277.228	0.105935	0.529673	152.729	763.646	538.844	2694.22
MsiCR	Warm	Light	1	3	1.3.1.2.3	10.5084	52.5418	0.680203	3.40101	44.5863	222.931	0	0	130.262	651.308	501.39	2506.95
MsiCR	Warm	Light	2	1	2.3.1.2.1	5.46162	27308.1	1.88857	9442.85	28.4494	142247	1.75285	8764.27	83.5089	417544	261.741	1.3087e+06
MsiCR	Warm	Light	2	2	2.3.1.2.2	9.78454	48942.8	3.40504	17032.2	46.4991	232591	0.521106	2606.6	152.676	763693	479.754	2.39976e+06
MsiCR	Warm	Light	2	3	2.3.1.2.3	11.5783	57891.7	2.3163	11581.5	47.9107	239553	0.583601	2918.01	126.669	633344	456.82	2.2841e+06
MsiCR	Warm	Light	2	4	2.3.1.2.4	3.27595	16379.7	2.05379	10268.9	20.1873	100936	1.28513	6425.63	58.8683	294342	198.407	992035
MsiCR	Warm	Light	2	5	2.3.1.2.5	9.69333	48466.7	3.6688	18344	37.3561	186780	1.76017	8800.83	94.5798	472899	379.102	1.89551e+06
MsiCR	Intermediate	Light	1	1	1.3.3.2.1	15.9929	79.9647	1.70952	8.5476	71.531	357.655	0.199488	0.997438	208.848	1044.24	905.51	4527.55
MsiCR	Intermediate	Light	1	2	1.3.3.2.2	18.8266	94.1329	1.95861	9.79306	91.9048	459.524	0.88451	4.42255	249.513	1247.56	1072.01	5360.06
MsiCR	Intermediate	Light	1	3	1.3.3.2.3	7.53662	37.6831	0.777803	3.88902	38.1332	190.666	0.36741	1.83705	103.966	519.828	443.93	2219.65
MsiCR	Intermediate	Light	2	1	2.3.3.2.1	10.7481	53765.4	2.26643	11337.5	35.3025	176595	1.3687	6846.71	100.955	505009	389.975	1.95079e+06
MsiCR	Intermediate	Light	2	3	2.3.3.2.3	12.8625	64338.6	2.78958	13953.5	47.5542	237867	1.71579	8582.42	143.278	716680	545.961	2.7309e+06
MsiCR	Intermediate	Light	2	4	2.3.3.2.4	11.3509	56781.6	2.46752	12343.5	28.2697	141416	1.05159	5260.49	69.7685	349010	288.873	1.44506e+06
MsiCR	Intermediate	Light	2	5	2.3.3.2.5	10.1564	50800	1.6076	8040.85	39.5416	197778	0.639774	3200	118.984	595129	445.013	2.22585e+06
MxgN	Cold	Dark	1	1	1.5.2.1.1	18.0672	90.3358	2.03941	10.1971	49.6967	248.483	0.561616	2.80808	105.864	529.319	428.357	2141.79
MxgN	Cold	Dark	1	2	1.5.2.1.2	11.0951	55.4754	1.11921	5.59607	27.4837	137.418	0.367774	1.83887	55.6359	278.179	217.828	1089.14
MxgN	Cold	Dark	1	3	1.5.2.1.3	16.6009	83.0043	2.35333	11.7666	44.7761	223.881	0.853245	4.26622	88.3067	441.534	342.634	1713.17
MxgN	Cold	Dark	1	4	1.5.2.1.4	18.0957	90.4783	2.07772	10.3886	52.1161	260.58	0.62736	3.1368	101.405	507.024	417.569	2087.85
MxgN	Cold	Dark	1	5	1.5.2.1.5	21.9152	109.576	0.891444	4.45722	61.4548	307.274	0.273891	1.36946	144.482	722.411	599.628	2998.14
MxgN	Cold	Dark	2	2	2.5.2.1.2	28.4064	142032	1.75751	8787.54	71.7145	358573	0	0	173.696	868478	743.405	3.71703e+06
MxgN	Cold	Dark	2	3	2.5.2.1.3	24.2398	121242	0.780649	3904.62	77.0334	385303	0	0	191.382	957249	787.039	3.93658e+06
MxgN	Cold	Dark	2	4	2.5.2.1.4	28.1109	140600	0.827271	4137.69	85.8376	429327	0	0	222.289	1.1118e+06	850.067	4.25171e+06
MxgN	Cold	Dark	2	5	2.5.2.1.5	22.8818	114409	0.693378	3466.89	64.7505	323752	0	0	176.794	883968	700.924	3.50462e+06
MxgN	Cold	Light	1	1	1.5.2.2.1	5.84951	29.2475	1.09961	5.49806	30.4371	152.185	3.77415	18.8708	63.3341	316.671	258.55	1292.75
MxgN	Cold	Light	1	2	1.5.2.2.2	5.59013	27.9506	2.46761	12.3381	36.2853	181.427	8.59758	42.9879	71.4073	357.037	281.248	1406.24
MxgN	Cold	Light	1	3	1.5.2.2.3	8.64907	43.2454	2.19802	10.9901	45.5547	227.773	5.49075	27.4537	101.083	505.417	420.238	2101.19
MxgN	Cold	Light	1	4	1.5.2.2.4	8.55015	42.7508	1.63566	8.17828	51.8332	259.166	6.51043	32.5521	109.03	545.148	450.42	2252.1
MxgN	Cold	Light	1	5	1.5.2.2.5	7.96429	39.8215	1.45846	7.29232	42.0633	210.316	4.66885	23.3442	100.25	501.252	417.696	2088.48
MxgN	Cold	Light	2	1	2.5.2.2.1	15.5609	77804.7	2.2974	11487	68.0334	340167	2.95129	14756.5	175.059	875296	645.285	3.22642e+06
MxgN	Cold	Light	2	2	2.5.2.2.2	20.6997	103498	3.00399	15020	85.8954	429477	3.51723	17586.1	227.122	1.13561e+06	908.817	4.54408e+06
MxgN	Cold	Light	2	3	2.5.2.2.3	17.3417	86708.4	2.51702	12585.1	79.7132	398566	5.03002	25150.1	190.479	952396	788.908	3.94454e+06
MxgN	Cold	Light	2	5	2.5.2.2.5	14.9255	74660.2	2.93844	14698.6	65.2995	326640	6.15497	30788.3	165.357	827144	711.921	3.56116e+06
MxgN	Warm	Dark	1	1	1.5.1.1.1	6.05389	30.2694	0.548685	2.74343	17.0081	85.0405	0.264565	1.32283	33.6518	168.259	132.129	660.645
MxgN	Warm	Dark	1	2	1.5.1.1.2	15.7799	78.8994	1.43357	7.16783	42.5989	212.994	0.463832	2.31916	89.9056	449.528	381.362	1906.81
MxgN	Warm	Dark	1	3	1.5.1.1.3	17.4685	87.3423	1.74557	8.72786	38.8854	194.427	0.552549	2.76274	75.7635	378.818	330.712	1653.56
MxgN	Warm	Dark	1	4	1.5.1.1.4	8.68035	43.4017	0.592884	2.96442	25.8962	129.481	0.200522	1.00261	60.2438	301.219	217.026	1085.13
MxgN	Warm	Dark	2	1	2.5.1.1.1	25.6437	128265	0.402794	2014.7	84.0119	420211	0	0	226.449	1.13265e+06	865.886	4.33099e+06
MxgN	Warm	Dark	2	2	2.5.1.1.2	27.5195	137598	1.10261	5513.07	83.8832	419416	0	0	211.765	1.05883e+06	832.144	4.16072e+06
MxgN	Warm	Dark	2	3	2.5.1.1.3	27.3018	136509	1.02025	5101.24	72.7075	363538	0	0	172.877	864385	745.804	3.72902e+06
MxgN	Warm	Dark	2	4	2.5.1.1.4	30.2358	151179	1.73632	8681.61	90.6531	453266	0	0	219.287	1.09644e+06	886.358	4.43179e+06
MxgN	Warm	Dark	2	5	2.5.1.1.5	25.086	125473	1.73258	8665.91	69.3874	347057	0	0	172.065	860624	734.79	3.67522e+06
MxgN	Warm	Light	1	3	1.5.1.2.3	9.56299	47.8149	2.118	10.59	40.0844	200.422	1.5109	7.55448	93.9688	469.844	386.762	1933.81
MxgN	Warm	Light	1	1	1.5.1.2.1	8.53174	42.6587	1.93541	9.67706	35.3675	176.838	1.12209	5.61046	79.1978	395.989	314.365	1571.83
MxgN	Warm	Light	1	2	1.5.1.2.2	12.5043	62.5213	3.31978	16.5989	47.6448	238.224	1.5767	7.8835	107.945	539.726	459.244	2296.22
MxgN	Warm	Light	1	4	1.5.1.2.4	16.186	80.9302	4.66177	23.3089	64.7492	323.746	2.56894	12.8447	141.515	707.573	588.773	2943.87
MxgN	Warm	Light	2	1	2.5.1.2.1	19.0394	95197	5.17746	25887.3	80.0083	400042	2.25671	11283.5	203.762	1.01881e+06	822.205	4.11102e+06
MxgN	Warm	Light	2	2	2.5.1.2.2	19.7251	98661.7	4.21233	21069.4	82.271	411506	1.89385	9472.72	216.162	1.08121e+06	882.141	4.41233e+06
MxgN	Warm	Light	2	3	2.5.1.2.3	19.5359	97679.5	5.764	28820	75.7979	378989	1.86038	9301.89	174.854	874272	759.601	3.798e+06
MxgN	Warm	Light	2	4	2.5.1.2.4	21.9061	109591	2.74032	13709.2	77.7142	388786	0.671649	3360.1	194.238	971726	825.035	4.12746e+06
MxgN	Intermediate	Light	1	1	1.5.3.2.1	9.92279	49.6139	1.92121	9.60606	54.0738	270.369	7.15945	35.7973	107.455	537.273	446.618	2233.09
MxgN	Intermediate	Light	1	5	1.5.3.2.5	9.11972	45.5986	1.99334	9.96672	44.1469	220.735	4.49072	22.4536	93.4215	467.108	380.304	1901.52
MxgN	Intermediate	Light	2	1	2.5.3.2.1	19.0793	95430.9	2.66309	13320.2	80.4023	402156	1.92071	9607.01	207.796	1.03935e+06	815.731	4.08013e+06
MxgN	Intermediate	Light	2	2	2.5.3.2.2	22.0409	110204	3.77264	18863.2	83.2934	416467	3.32408	16620.4	195.475	977376	851.644	4.25822e+06
MxgN	Intermediate	Light	2	3	2.5.3.2.3	18.8989	94532.8	2.81275	14069.5	78.9161	394741	2.97413	14876.7	193.314	966965	833.054	4.16697e+06
MxgN	Intermediate	Light	2	4	2.5.3.2.4	15.9392	79695.9	2.77324	13866.2	69.084	345420	2.70477	13523.9	172.233	861165	715.915	3.57958e+06
MxgN	Intermediate	Light	2	5	2.5.3.2.5	13.6878	68461.1	2.00776	10042	62.2882	311540	2.25523	11279.8	167.124	835888	667.917	3.34065e+06
MsaRu	Cold	Dark	1	1	1.2.2.1.1	27.5147	137.574	1.14191	5.70955	70.0964	350.482	0.393186	1.96593	153.066	765.33	673.546	3367.73
MsaRu	Cold	Dark	1	2	1.2.2.1.2	17.893	89.4649	2.10603	10.5301	46.8572	234.286	0.728407	3.64203	94.7133	473.566	419.052	2095.26
MsaRu	Cold	Dark	1	3	1.2.2.1.3	9.05377	45.2689	2.02325	10.1162	22.3784	111.892	0.788161	3.9408	42.7781	213.89	200.414	1002.07
MsaRu	Cold	Dark	1	4	1.2.2.1.4	20.3209	101.605	2.34355	11.7178	57.2273	286.136	0.559854	2.79927	129.428	647.139	547.565	2737.83
MsaRu	Cold	Dark	2	1	2.2.2.1.1	15.6423	78211.6	6.73526	33676.3	44.3599	221800	4.59887	22994.4	80.6062	403031	276.643	1.38322e+06
MsaRu	Cold	Dark	2	2	2.2.2.1.2	20.7464	103732	1.02013	5100.63	56.9862	284931	0.377432	1887.16	134.103	670515	486.654	2.43327e+06
MsaRu	Cold	Dark	2	3	2.2.2.1.3	24.971	124914	8.99006	44971.6	69.8449	349390	4.76291	23825.9	139.199	696325	614.972	3.07632e+06
MsaRu	Cold	Dark	2	4	2.2.2.1.4	20.8809	104405	2.56023	12801.1	60.9532	304766	1.31653	6582.66	141.682	708408	414.691	2.07345e+06
MsaRu	Cold	Dark	2	5	2.2.2.1.5	13.9907	69953.4	2.77361	13868	31.831	159155	1.18558	5927.92	64.2537	321269	223.784	1.11892e+06
MsaRu	Cold	Light	1	1	1.2.2.2.1	2.67366	13.3683	1.04417	5.22085	17.2477	86.2384	4.36332	21.8166	30.6581	153.29	141.321	706.603
MsaRu	Cold	Light	1	2	1.2.2.2.2	6.35548	31.7774	1.26416	6.3208	25.9087	129.543	3.98846	19.9423	58.583	292.915	267.508	1337.54
MsaRu	Cold	Light	1	4	1.2.2.2.4	5.04412	25.2206	1.16258	5.81288	29.1192	145.596	4.5702	22.851	57.4295	287.147	254.851	1274.26
MsaRu	Cold	Light	2	1	2.2.2.2.1	12.8807	64456	3.44012	17214.6	73.3521	367058	9.1152	45613	146.444	732817	664.928	3.32734e+06
MsaRu	Cold	Light	2	2	2.2.2.2.2	16.2983	81491.4	2.3039	11519.5	74.9262	374631	4.62922	23146.1	175.966	879831	689.033	3.44517e+06
MsaRu	Cold	Light	2	3	2.2.2.2.3	15.1316	75657.8	2.23364	11168.2	63.5566	317783	2.82307	14115.3	148.253	741267	572.289	2.86145e+06
MsaRu	Cold	Light	2	4	2.2.2.2.4	20.9223	104612	2.7647	13823.5	81.8698	409349	5.28852	26442.6	203.017	1.01509e+06	860.563	4.30282e+06
MsaRu	Cold	Light	2	5	2.2.2.2.5	17.4339	87223.1	4.66784	23353.5	75.4062	377263	12.3741	61908.3	153.244	766689	730.7	3.65574e+06
MsaRu	Warm	Dark	1	1	1.2.1.1.1	17.4714	87.357	2.0383	10.1915	49.1185	245.592	0.626456	3.13228	108.272	541.359	489.077	2445.38
MsaRu	Warm	Dark	1	2	1.2.1.1.2	21.1693	105.846	0.717499	3.5875	52.0334	260.167	0.362746	1.81373	112.875	564.375	524.009	2620.04
MsaRu	Warm	Dark	1	3	1.2.1.1.3	14.648	73.2399	1.43244	7.16222	39.0697	195.349	0.478642	2.39321	76.9477	384.738	369.653	1848.26
MsaRu	Warm	Dark	1	4	1.2.1.1.4	15.5232	77.616	1.24945	6.24726	37.8789	189.395	0.376237	1.88118	79.6952	398.476	376.221	1881.1
MsaRu	Warm	Dark	1	5	1.2.1.1.5	31.5867	157.933	1.71654	8.58272	92.8661	464.33	0.437379	2.18689	214.789	1073.95	956.538	4782.69
MsaRu	Warm	Dark	2	1	2.2.1.1.1	19.5032	97515.8	1.54077	7703.85	49.4552	247276	0.306198	1530.99	107.88	539399	428.109	2.14054e+06
MsaRu	Warm	Dark	2	2	2.2.1.1.2	14.4845	72468	1.89784	9495.12	29.09	145541	0.566934	2836.44	48.148	240890	216.406	1.08271e+06
MsaRu	Warm	Dark	2	3	2.2.1.1.3	18.7449	93724.3	1.14432	5721.6	46.4718	232359	0.212326	1061.63	106.007	530037	423.241	2.11621e+06
MsaRu	Warm	Dark	2	4	2.2.1.1.4	23.9555	119777	2.95905	14795.2	58.6091	293046	0.779618	3898.09	123.88	619399	523.472	2.61736e+06
MsaRu	Warm	Dark	2	5	2.2.1.1.5	26.1514	130757	0.912838	4564.19	69.2157	346079	0.26004	1300.2	151.592	757961	651.927	3.25964e+06
MsaRu	Warm	Light	1	1	1.2.1.2.1	15.5627	77.8135	3.45151	17.2576	55.4375	277.188	1.5872	7.93602	125.453	627.265	529.106	2645.53
MsaRu	Warm	Light	1	2	1.2.1.2.2	19.1592	95.796	4.32621	21.631	78.3964	391.982	3.07993	15.3997	201.64	1008.2	845.137	4225.68
MsaRu	Warm	Light	1	3	1.2.1.2.3	11.2423	56.2113	3.59133	17.9566	47.0858	235.429	2.25634	11.2817	109.79	548.95	469.601	2348.01
MsaRu	Warm	Light	1	4	1.2.1.2.4	11.3809	56.9043	3.19224	15.9612	44.4476	222.238	1.99108	9.95538	103.604	518.022	438.885	2194.42
MsaRu	Warm	Light	1	5	1.2.1.2.5	10.3054	51.527	4.9618	24.809	56.8321	284.161	5.19858	25.9929	121.583	607.914	545.556	2727.78
MsaRu	Warm	Light	2	1	2.2.1.2.1	14.3143	71571.3	7.12915	35645.8	66.4497	332248	3.39978	16998.9	151.738	758692	642.634	3.21317e+06
MsaRu	Warm	Light	2	2	2.2.1.2.2	11.8743	59399.6	8.38817	41960.6	46.2305	231261	7.05652	35299.2	82.5939	413164	348.15	1.74157e+06
MsaRu	Warm	Light	2	3	2.2.1.2.3	17.8983	89491.3	5.7526	28763	80.1189	400594	3.91617	19580.8	169.583	847913	737.515	3.68758e+06
MsaRu	Warm	Light	2	4	2.2.1.2.4	12.6882	63441	4.80842	24042.1	57.3616	286808	2.93117	14655.9	119.512	597561	529.027	2.64514e+06
MsaRu	Warm	Light	2	5	2.2.1.2.5	10.0421	50234.2	4.62383	23130	40.5271	202731	6.05517	30290.1	79.8534	399455	333.298	1.66727e+06
MsaRu	Intermediate	Light	1	2	1.2.3.2.2	8.48819	42.441	1.51022	7.5511	40.7392	203.696	4.73777	23.6888	82.3837	411.919	369.952	1849.76
MsaRu	Intermediate	Light	1	3	1.2.3.2.3	11.828	59.1399	2.01271	10.0635	50.2383	251.192	4.59039	22.9519	107.53	537.651	464.587	2322.93
MsaRu	Intermediate	Light	1	4	1.2.3.2.4	7.72285	38.6142	1.38341	6.91706	37.0259	185.13	4.1072	20.536	75.2545	376.273	325.192	1625.96
MsaRu	Intermediate	Light	1	5	1.2.3.2.5	6.47651	32.3825	1.21835	6.09173	29.1873	145.936	3.32153	16.6076	59.7088	298.544	260.185	1300.92
MsaRu	Intermediate	Light	1	1	1.2.3.2.1	8.27183	41.3591	1.3748	6.87399	37.5255	187.627	3.7511	18.7555	75.1205	375.603	312.526	1562.63
MsaRu	Intermediate	Light	2	1	2.2.3.2.1	10.4592	52295.9	4.43788	22189.4	42.3178	211589	7.94584	39729.2	88.3077	441539	391.852	1.95926e+06
MsaRu	Intermediate	Light	2	2	2.2.3.2.2	19.3275	96637.7	3.18363	15918.1	85.4302	427151	6.42973	32148.7	190.098	950491	799.093	3.99547e+06
MsaRu	Intermediate	Light	2	3	2.2.3.2.3	18.5765	92882.3	3.7369	18684.5	77.9795	389897	5.8446	29223	173.979	869897	739.031	3.69515e+06
MsaRu	Intermediate	Light	2	4	2.2.3.2.4	12.9366	64710.8	1.77938	8900.74	63.8264	319269	4.86536	24337.2	136.066	680621	545.878	2.73056e+06
MsaRu	Intermediate	Light	2	5	2.2.3.2.5	8.57671	42903.4	3.80566	19037.1	41.1029	205610	8.32515	41645.1	80.4971	402672	328.201	1.64177e+06

## Sheet: Supplementary Data 7
Accession	Temperature	Light	Experiment_ID	Rep	Unique_ID	Technical Rep	EF	Ubiquitin	PsbS	VDE	ZEP
MsaRB	Warm	Dark	1	1	1.1.1.1.1	1	26.6744	30.8781	22.8488	29.0799	29.2464
MsaRB	Warm	Dark	1	1	1.1.1.1.1	2	26.5221	31.1364	22.8038	28.9485	28.6943
MsaRB	Warm	Dark	1	3	1.1.1.1.3	1	27.7603	33.7132	22.3295	30.1653	30.2542
MsaRB	Warm	Dark	1	3	1.1.1.1.3	2	28.1199	33.3057	22.3798	30.2124	30.2563
MsaRB	Warm	Dark	1	5	1.1.1.1.5	1	26.7687	31.89	21.9046	28.7532	28.8368
MsaRB	Warm	Dark	1	5	1.1.1.1.5	2	26.6192	31.4718	21.7521	28.7441	28.6829
MsaRB	Warm	Light	1	1	1.1.1.2.1	1	29.3958	32.9777	23.9517	31.9245	30.3808
MsaRB	Warm	Light	1	1	1.1.1.2.1	2	29.3453	32.7329	23.9667	31.6676	30.48
MsaRB	Warm	Light	1	2	1.1.1.2.2	1	30.8023	36.0468	24.4621	32.8863	31.3173
MsaRB	Warm	Light	1	2	1.1.1.2.2	2	31.0689	35.4059	24.7397	32.2683	31.2436
MsaRB	Warm	Light	1	3	1.1.1.2.3	1	26.291	30.984	23.1565	29.8085	28.7019
MsaRB	Warm	Light	1	3	1.1.1.2.3	2	26.254	30.915	23.0297	29.7578	28.6883
MsaRB	Warm	Light	1	4	1.1.1.2.4	1	26.1402	31.0103	22.119	29.2885	27.9524
MsaRB	Warm	Light	1	4	1.1.1.2.4	2	26.2383	30.9045	22.2173	29.1328	28.0868
MsaRB	Intermediate	Light	1	1	1.1.3.2.1	1	29.5272	32.6116	24.2665	31.4921	30.7214
MsaRB	Intermediate	Light	1	1	1.1.3.2.1	2	29.3637	32.5953	24.2006	31.5962	30.8423
MsaRB	Intermediate	Light	1	2	1.1.3.2.2	1	31.5338	36.0003	25.0089	32.7401	31.4865
MsaRB	Intermediate	Light	1	2	1.1.3.2.2	2	31.5985	35.7471	25.7778	32.8454	31.3072
MsaRB	Intermediate	Light	1	4	1.1.3.2.4	1	25.5426	30.522	23.1492	29.3888	27.2205
MsaRB	Intermediate	Light	1	4	1.1.3.2.4	2	25.6993	30.9634	22.9443	29.463	27.1853
MsaRB	Intermediate	Light	1	5	1.1.3.2.5	1	26.7133	31.8283	22.9947	30.2755	28.0614
MsaRB	Intermediate	Light	1	5	1.1.3.2.5	2	27.1774	31.5287	23.0296	30.3793	28.073
MsaRB	Cold	Dark	1	1	1.1.2.1.1	1	27.3349	32.5056	25.1032	30.3509	29.1595
MsaRB	Cold	Dark	1	1	1.1.2.1.1	2	27.2609	32.331	25.0743	30.0916	28.9644
MsaRB	Cold	Dark	1	2	1.1.2.1.2	1	26.6599	33.3189	24.575	29.9148	29.0218
MsaRB	Cold	Dark	1	2	1.1.2.1.2	2	26.6587	33.1612	24.6392	29.7666	28.7712
MsaRB	Cold	Dark	1	5	1.1.2.1.5	1	24.7467	31.8036	22.0525	27.3685	26.3879
MsaRB	Cold	Dark	1	5	1.1.2.1.5	2	24.8981	31.3849	22.0233	27.3794	26.3228
MsaRB	Cold	Light	1	1	1.1.2.2.1	1	28.9964	34.7552	26.1854	33.2047	31.5196
MsaRB	Cold	Light	1	1	1.1.2.2.1	2	29.0541	35.2148	26.3668	32.6457	31.5506
MsaRB	Cold	Light	1	2	1.1.2.2.2	1	30.2578	36.9017	28.0947	33.3427	31.7811
MsaRB	Cold	Light	1	2	1.1.2.2.2	2	30.4656	36.0425	28.5193	33.334	31.9418
MsaRB	Cold	Light	1	4	1.1.2.2.4	1	24.4559	31.7061	23.1369	28.5658	27.227
MsaRB	Cold	Light	1	4	1.1.2.2.4	2	24.5515	31.3894	23.016	28.5626	27.2368
MsaRB	Cold	Light	1	5	1.1.2.2.5	1	27.2068	32.9462	25.7194	31.8759	30.9338
MsaRB	Cold	Light	1	5	1.1.2.2.5	2	27.2372	33.1298	25.6808	31.5385	30.6927
MsaRB	Warm	Dark	1	2	1.1.1.1.2	1	31.2789	35.2675	25.7186	32.5483	32.4903
MsaRB	Warm	Dark	1	2	1.1.1.1.2	2	30.9104	35.4897	25.8733	32.9268	32.1214
MsiCR	Warm	Dark	1	1	1.3.1.1.1	1	25.7482	30.5027	20.9736	27.2504	28.0429
MsiCR	Warm	Dark	1	1	1.3.1.1.1	2	25.8266	30.6975	21.1119	27.1098	28.0272
MsiCR	Warm	Dark	1	3	1.3.1.1.3	1	25.2354	31.1255	22.139	27.9201	28.2432
MsiCR	Warm	Dark	1	3	1.3.1.1.3	2	25.1878	31.0008	22.0969	27.8657	28.2276
MsiCR	Warm	Light	1	1	1.3.1.2.1	1	26.3049	30.9816	21.5576	29.076	29.1069
MsiCR	Warm	Light	1	1	1.3.1.2.1	2	26.5403	31.0466	21.5075	28.8906	28.8752
MsiCR	Warm	Light	1	3	1.3.1.2.3	1	24.5735	29.6893	20.3063	27.2508	26.9276
MsiCR	Warm	Light	1	3	1.3.1.2.3	2	24.6473	29.6347	20.3485	27.2692	26.6612
MsiCR	Warm	Light	1	5	1.3.1.2.2	1	26.2514	31.7272	22.3481	30.4907	29.984
MsiCR	Warm	Light	1	5	1.3.1.2.2	2	26.2083	31.3941	22.3576	30.8134	30.0266
MsiCR	Intermediate	Light	1	1	1.3.3.2.1	1	24.6136	30.3937	21.0408	27.6201	27.6561
MsiCR	Intermediate	Light	1	1	1.3.3.2.1	2	24.6614	30.3391	20.9758	27.5703	27.5703
MsiCR	Intermediate	Light	1	2	1.3.3.2.2	1	26.6017	31.3863	21.19	28.5552	27.9389
MsiCR	Intermediate	Light	1	2	1.3.3.2.2	2	26.573	30.9682	21.2065	28.2919	27.9107
MsiCR	Intermediate	Light	1	4	1.3.3.2.4	1	26.1791	31.4094	22.7828	29.0192	28.2733
MsiCR	Intermediate	Light	1	4	1.3.3.2.4	2	26.1378	31.4937	22.8585	28.7007	28.2307
MsiCR	Cold	Dark	1	1	1.3.2.1.1	1	24.8561	31.3486	23.4183	28.2625	26.8616
MsiCR	Cold	Dark	1	1	1.3.2.1.1	2	24.7506	31.2021	23.391	28.2521	26.7772
MsiCR	Cold	Dark	1	2	1.3.2.1.2	1	25.2811	31.6929	23.588	27.9546	26.5834
MsiCR	Cold	Dark	1	2	1.3.2.1.2	2	25.3376	31.2774	23.7125	27.8707	26.6013
MsiCR	Cold	Dark	1	3	1.3.2.1.3	1	26.3531	33.1231	24.4114	29.4111	29.9875
MsiCR	Cold	Dark	1	3	1.3.2.1.3	2	26.3926	33.6867	24.3526	29.3726	29.699
MsiCR	Cold	Dark	1	4	1.3.2.1.4	1	28.2738	35.0914	26.4068	31.9233	31.0809
MsiCR	Cold	Dark	1	4	1.3.2.1.4	2	28.181	35.4487	26.3934	31.7957	30.5792
MsiCR	Cold	Light	1	1	1.3.2.2.1	1	25.5056	31.9502	23.3647	29.1276	28.2038
MsiCR	Cold	Light	1	1	1.3.2.2.1	2	25.5744	32.168	23.4295	28.8759	28.1699
MsiCR	Cold	Light	1	2	1.3.2.2.2	1	25.3953	31.7218	24.44	28.521	27.4625
MsiCR	Cold	Light	1	2	1.3.2.2.2	2	25.4069	32.2918	24.398	28.4444	27.4584
MsiCR	Cold	Light	1	3	1.3.2.2.3	1	26.2578	33.3417	26.1098	30.5444	29.2014
MsiCR	Cold	Light	1	3	1.3.2.2.3	2	26.2464	33.1537	25.6436	30.2756	29.1861
MxgI	Warm	Dark	1	1	1.4.1.1.1	1	26.3495	31.8157	22.0489	28.7031	29.1451
MxgI	Warm	Dark	1	1	1.4.1.1.1	2	26.7427	31.6234	22.1838	28.558	29.2412
MxgI	Warm	Dark	1	2	1.4.1.1.2	1	27.6784	33.5802	24.0855	30.4651	30.7175
MxgI	Warm	Dark	1	2	1.4.1.1.2	2	27.5599	33.8045	23.9128	29.9972	30.2358
MxgI	Warm	Dark	1	4	1.4.1.1.4	1	24.8799	30.8235	21.5626	31.761	29.1093
MxgI	Warm	Dark	1	4	1.4.1.1.4	2	24.9979	31.0005	21.4446	28.3955	29.0211
MxgI	Warm	Light	1	1	1.4.1.2.1	1	23.3022	29.6104	20.5817	26.8155	27.2715
MxgI	Warm	Light	1	1	1.4.1.2.1	2	23.3971	29.8679	20.5498	26.8513	27.2107
MxgI	Warm	Light	1	2	1.4.1.2.2	1	28.8598	35.127	25.1261	32.9706	32.7506
MxgI	Warm	Light	1	2	1.4.1.2.2	2	28.8533	34.6844	25.0977	32.7838	32.9541
MxgI	Intermediate	Light	1	1	1.4.3.2.1	1	23.7236	30.3481	20.9393	27.0491	27.6552
MxgI	Intermediate	Light	1	1	1.4.3.2.1	2	23.9278	30.1244	20.8509	26.9735	27.5633
MxgI	Intermediate	Light	1	3	1.4.3.2.3	1	25.9817	32.1115	23.1665	29.966	29.1295
MxgI	Intermediate	Light	1	3	1.4.3.2.3	2	26.024	32.0524	22.9079	29.6544	29.1152
MxgI	Intermediate	Light	1	4	1.4.3.2.4	1	24.8917	30.3447	21.635	28.8766	28.304
MxgI	Intermediate	Light	1	4	1.4.3.2.4	2	24.6032	30.2256	21.5	28.9095	28.3852
MxgI	Cold	Dark	1	1	1.4.2.1.1	1	26.1577	34.0643	24.913	30.6841	29.1979
MxgI	Cold	Dark	1	1	1.4.2.1.1	2	26.4918	34.1176	25.1478	30.6296	29.1907
MxgI	Cold	Dark	1	2	1.4.2.1.2	1	28.8722	35.846	27.2146	31.8874	30.2008
MxgI	Cold	Dark	1	2	1.4.2.1.2	2	28.9608	35.3082	27.1371	31.6261	29.7821
MxgI	Cold	Dark	1	3	1.4.2.1.3	1	27.1706	33.0269	25.1858	29.9369	28.9969
MxgI	Cold	Dark	1	3	1.4.2.1.3	2	27.1774	32.9772	25.0911	29.5396	29.1047
MxgI	Cold	Light	1	1	1.4.2.2.1	1	27.0382	31.375	22.6384	30.0154	29.6967
MxgI	Cold	Light	1	1	1.4.2.2.1	2	27.2776	31.3767	22.4511	30	29.5009
MxgI	Cold	Light	1	2	1.4.2.2.2	1	29.2876	35.3367	26.7103	31.7202	30.2993
MxgI	Cold	Light	1	2	1.4.2.2.2	2	29.0532	35.0947	26.8807	31.2022	30.1579
MxgI	Cold	Light	1	3	1.4.2.2.3	1	24.5269	30.641	23.7885	28.1893	26.2604
MxgI	Cold	Light	1	3	1.4.2.2.3	2	24.5592	30.4131	23.8086	28.389	26.2842
MxgI	Warm	Light	1	3	1.4.1.2.3	1	25.355	30.8483	21.1353	28.792	27.8005
MxgI	Warm	Light	1	3	1.4.1.2.3	2	25.4045	30.9788	21.0897	28.5367	27.8631
MxgI	Warm	Dark	2	1	2.4.1.1.1	1	27.927	34.1517	23.8293	31.6006	32.6187
MxgI	Warm	Dark	2	1	2.4.1.1.1	2	28.0354	34.4212	23.7683	31.6659	32.3748
MxgI	Warm	Dark	2	2	2.4.1.1.2	1	26.791	33.8025	22.7054	30.2905	31.3706
MxgI	Warm	Dark	2	2	2.4.1.1.2	2	26.6474	34.2411	22.6868	30.3334	31.1051
MxgI	Warm	Dark	2	4	2.4.1.1.4	1	24.8616	32.1096	21.9077	28.3493	28.5388
MxgI	Warm	Dark	2	4	2.4.1.1.4	2	24.7298	31.901	22.0307	27.9278	28.2621
MxgI	Warm	Light	2	1	2.4.1.2.1	1	28.2285	34.6223	24.2277	32.0375	32.2702
MxgI	Warm	Light	2	1	2.4.1.2.1	2	28.2641	34.9858	24.1543	32.232	31.8884
MxgI	Warm	Light	2	2	2.4.1.2.2	1	26.6264	33.5595	22.6003	30.8592	31.1892
MxgI	Warm	Light	2	2	2.4.1.2.2	2	26.7625	33.781	22.623	30.8473	31.3793
MxgI	Warm	Light	2	3	2.4.1.2.3	1	29.8664	36.9613	25.9643	34.2305	33.7356
MxgI	Warm	Light	2	3	2.4.1.2.3	2	29.6652	36.5516	25.9049	34.1776	33.8396
MxgI	Intermediate	Light	2	1	2.4.3.2.1	1	28.6683	35.7358	24.3337	32.491	33.0927
MxgI	Intermediate	Light	2	1	2.4.3.2.1	2	28.6186	35.7788	24.4064	32.5079	32.9049
MxgI	Intermediate	Light	2	3	2.4.3.2.3	1	26.6021	35.229	23.9279	31.608	31.5581
MxgI	Intermediate	Light	2	3	2.4.3.2.3	2	26.6043	33.7506	23.7548	31.6034	31.4872
MxgI	Cold	Dark	2	1	2.4.2.1.1	1	28.3386	34.8944	27.4785	32.4384	30.3399
MxgI	Cold	Dark	2	1	2.4.2.1.1	2	28.445	36.3374	27.3717	32.5639	30.0816
MxgI	Cold	Dark	2	4	2.4.2.1.4	1	24.159	31.3334	23.9225	28.1547	25.5443
MxgI	Cold	Dark	2	4	2.4.2.1.4	2	24.3232	30.8662	23.7056	28.0116	25.7538
MxgI	Cold	Dark	2	5	2.4.2.1.5	1	24.244	31.2395	24.2633	28.4336	25.3975
MxgI	Cold	Dark	2	5	2.4.2.1.5	2	24.1465	31.2416	24.2207	28.2966	25.7202
MxgI	Cold	Light	2	1	2.4.2.2.1	1	28.1168	34.658	27.0635	32.9768	30.7415
MxgI	Cold	Light	2	1	2.4.2.2.1	2	28.0983	34.5522	26.9888	32.8806	30.5294
MxgI	Cold	Light	2	2	2.4.2.2.2	1	26.0594	33.3603	24.82	30.7959	29.1819
MxgI	Cold	Light	2	2	2.4.2.2.2	2	25.9822	32.9819	24.7075	30.5598	29.1384
MxgI	Cold	Light	2	3	2.4.2.2.3	1	26.7899	34.164	25.4198	31.5274	29.3114
MxgI	Cold	Light	2	3	2.4.2.2.3	2	26.7472	33.7918	25.4674	31.3223	29.3252
MsiCR	Warm	Dark	2	1	2.3.1.1.1	1	27.0638	32.2717	25.5176	30.6596	30.4126
MsiCR	Warm	Dark	2	1	2.3.1.1.1	2	27.0344	32.8574	25.3799	30.5322	30.2662
MsiCR	Warm	Dark	2	2	2.3.1.1.2	1	27.007	34.3724	24.1842	30.8462	31.2466
MsiCR	Warm	Dark	2	2	2.3.1.1.2	2	27.0829	33.741	24.1911	31.1358	31.2006
MsiCR	Warm	Dark	2	3	2.3.1.1.3	1	28.0659	34.5737	24.6512	30.655	31.4115
MsiCR	Warm	Dark	2	3	2.3.1.1.3	2	27.9207	35.3693	24.67	30.7658	31.6297
MsiCR	Warm	Light	2	1	2.3.1.2.1	1	28.187	33.8292	24.6314	31.94	32.2121
MsiCR	Warm	Light	2	1	2.3.1.2.1	2	28.2038	33.5304	24.6563	31.7313	31.9757
MsiCR	Warm	Light	2	2	2.3.1.2.2	1	27.9259	33.9181	23.5352	31.0579	30.9319
MsiCR	Warm	Light	2	2	2.3.1.2.2	2	27.3855	34.2838	23.4938	31.0711	30.7477
MsiCR	Warm	Light	2	3	2.3.1.2.3	1	29.0599	35.2069	24.2535	32.0038	31.6198
MsiCR	Warm	Light	2	3	2.3.1.2.3	2	28.9409	35.3146	24.2275	31.8264	31.5338
MsiCR	Intermediate	Light	2	1	2.3.3.2.1	1	28.8678	35.3177	25.1162	32.0525	32.3095
MsiCR	Intermediate	Light	2	1	2.3.3.2.1	2	28.8644	35.1041	25.1221	31.8312	32.1064
MsiCR	Intermediate	Light	2	4	2.3.3.2.4	1	27.2959	33.6586	23.9206	30.0935	31.1191
MsiCR	Intermediate	Light	2	4	2.3.3.2.4	2	26.9649	33.9387	23.8316	30.8733	30.9947
MsiCR	Cold	Dark	2	1	2.3.2.1.1	1	24.4006	31.8246	24.6927	29.2376	25.7491
MsiCR	Cold	Dark	2	1	2.3.2.1.1	2	24.4302	31.719	24.7853	29.383	25.7685
MsiCR	Cold	Dark	2	2	2.3.2.1.2	1	28.0329	35.6697	30.5047	31.8185	28.4594
MsiCR	Cold	Dark	2	2	2.3.2.1.2	2	28.1454	35.2328	30.4292	31.4511	28.353
MsiCR	Cold	Dark	2	3	2.3.2.1.3	1	26.3675	32.8788	26.0587	29.5589	27.495
MsiCR	Cold	Dark	2	3	2.3.2.1.3	2	26.4839	33.2631	26.0362	29.4639	27.4268
MsiCR	Cold	Light	2	1	2.3.2.2.1	1	24.565	31.801	24.4673	29.2976	25.4785
MsiCR	Cold	Light	2	1	2.3.2.2.1	2	24.5457	31.5608	24.4485	29.3404	25.4458
MsiCR	Cold	Light	2	2	2.3.2.2.2	1	27.7001	35.1582	27.3712	31.719	28.3907
MsiCR	Cold	Light	2	2	2.3.2.2.2	2	27.7369	34.538	27.3328	31.6106	28.331
MsiCR	Cold	Light	2	3	2.3.2.2.3	1	29.5787	36.8808	28.8449	34.3897	31.0646
MsiCR	Cold	Light	2	3	2.3.2.2.3	2	29.5309	38.2582	29.0216	33.8395	30.9411
MsaRB	Warm	Dark	2	1	2.1.1.1.1	1	25.6597	31.0902	21.3328	NA	27.9834
MsaRB	Warm	Dark	2	1	2.1.1.1.1	2	25.9395	30.8192	21.3667	28.2692	27.9246
MsaRB	Warm	Dark	2	2	2.1.1.1.2	1	26.9607	33.2484	23.9714	30.4308	31.0186
MsaRB	Warm	Dark	2	2	2.1.1.1.2	2	26.8042	32.9883	24.0556	30.1349	30.619
MsaRB	Warm	Dark	2	3	2.1.1.1.3	1	29.635	34.7679	23.3302	30.6341	31.0183
MsaRB	Warm	Dark	2	3	2.1.1.1.3	2	29.7693	34.7122	23.2832	30.341	31.1076
MsaRB	Warm	Light	2	2	2.1.1.2.2	1	27.3194	32.4917	21.5834	30.0963	28.2569
MsaRB	Warm	Light	2	2	2.1.1.2.2	2	27.3882	32.8184	21.619	29.5898	28.2723
MsaRB	Warm	Light	2	3	2.1.1.2.3	1	28.3793	33.7111	24.3413	31.6443	31.0146
MsaRB	Warm	Light	2	3	2.1.1.2.3	2	28.9169	33.4361	24.5386	31.4808	30.6906
MsaRB	Warm	Light	2	4	2.1.1.2.4	1	25.0866	30.7534	21.0366	27.4314	26.7256
MsaRB	Warm	Light	2	4	2.1.1.2.4	2	25.3246	30.5894	21.0395	27.3833	26.6918
MsaRB	Intermediate	Light	2	1	2.1.3.2.1	1	26.4275	31.1707	22.1628	28.8539	27.4685
MsaRB	Intermediate	Light	2	1	2.1.3.2.1	2	26.4841	31.0184	22.1513	29.291	27.3995
MsaRB	Intermediate	Light	2	2	2.1.3.2.2	1	26.7275	31.8297	24.273	29.9565	29.3674
MsaRB	Intermediate	Light	2	2	2.1.3.2.2	2	26.934	32.7133	24.5832	29.4281	29.5213
MsaRB	Intermediate	Light	2	4	2.1.3.2.4	1	25.6978	31.5115	21.6468	28.3726	28.0435
MsaRB	Intermediate	Light	2	4	2.1.3.2.4	2	25.5313	31.2167	21.654	28.2462	27.8248
MsaRB	Cold	Dark	2	1	2.1.2.1.1	1	26.6619	32.8924	23.7945	30.4087	27.5529
MsaRB	Cold	Dark	2	1	2.1.2.1.1	2	26.8226	33.2064	23.7543	30.2957	27.4198
MsaRB	Cold	Dark	2	2	2.1.2.1.2	1	26.3629	33.8292	26.4683	30.9831	29.4974
MsaRB	Cold	Dark	2	2	2.1.2.1.2	2	26.2158	33.763	26.3992	30.7815	29.2978
MsaRB	Cold	Light	2	1	2.1.2.2.1	1	26.321	32.4647	23.6327	29.6006	26.7247
MsaRB	Cold	Light	2	1	2.1.2.2.1	2	26.1578	32.4527	23.7137	29.2797	26.6907
MsaRB	Cold	Light	2	2	2.1.2.2.2	1	28.4479	35.0077	26.7565	32.723	30.4407
MsaRB	Cold	Light	2	2	2.1.2.2.2	2	28.6367	35.5804	26.6742	32.5267	30.3579
MsaRB	Cold	Light	2	3	2.1.2.2.3	1	26.9359	33.3114	25.0989	32.2708	29.4826
MsaRB	Cold	Light	2	3	2.1.2.2.3	2	26.9128	32.5876	25.018	32.2588	29.4644

## Sheet: Supplementary Data 8 
Accession	Temperature	Light	Experiment_ID	Rep	Unique_ID	Technical Rep	EF	Ubiquitin	ACHT3	DHAR	PSI3	TrxY1
MsaRB	Warm	Dark	1	1	1.1.1.1.1	1	28.5079	31.98	31.4306	28.7753	32.7598	25.8892
MsaRB	Warm	Dark	1	1	1.1.1.1.1	2	28.1939	32.1065	31.2533	28.6443	32.6671	25.8155
MsaRB	Cold	Dark	1	5	1.1.2.1.5	1	27.3898	32.7276	31.0092	27.9071	30.4196	26.1021
MsaRB	Cold	Dark	1	5	1.1.2.1.5	2	27.3213	32.3973	30.9665	28.0184	30.6829	26.0287
MxgI	Warm	Dark	2	1	2.4.1.1.1	1	28.5186	34.6652	30.1138	30.2888	34.4086	28.1659
MxgI	Warm	Dark	2	1	2.4.1.1.1	2	28.5904	34.2518	30.3141	30.3442	34.9079	28.1894
MxgI	Cold	Dark	1	2	1.4.2.1.2	1	28.0094	32.7447	30.8889	28.6808	30.3488	27.1981
MxgI	Cold	Dark	1	2	1.4.2.1.2	2	27.5564	33.6524	30.6491	28.4067	30.538	26.0829
MsiCR	Warm	Dark	1	3	1.3.1.1.3	1	26.6816	32.2786	29.6924	28.5791	31.5448	26.7115
MsiCR	Warm	Dark	1	3	1.3.1.1.3	2	27.1156	32.1886	29.4308	28.4027	31.409	26.6726
MsiCR	Cold	Dark	2	3	2.3.2.1.3	1	24.9375	32.1023	27.5098	28.1748	30.3101	26.746
MsiCR	Cold	Dark	2	3	2.3.2.1.3	2	25.0321	32.3193	27.6159	28.1485	30.1665	27.0384
MsaRB	Warm	Light	1	4	1.1.1.2.4	1	28.8127	34.6028	31.5381	29.901	33.9654	27.2406
MsaRB	Warm	Light	1	4	1.1.1.2.4	2	28.969	34.0388	31.5292	29.5841	33.3138	27.1336
MsaRB	Intermediate	Light	1	4	1.1.3.2.4	1	26.7403	32.2866	27.7408	28.7532	31.6671	25.7357
MsaRB	Intermediate	Light	1	4	1.1.3.2.4	2	26.7928	31.7734	27.6738	28.78	31.5306	25.7725
MxgI	Warm	Light	1	2	1.4.1.2.2	1	26.3932	31.6031	32.3953	29.2331	31.7384	26.6411
MxgI	Warm	Light	1	2	1.4.1.2.2	2	26.4323	31.9627	32.6525	29.1474	31.3882	26.5579
MxgI	Intermediate	Light	1	4	1.4.3.2.4	1	27.0446	32.7933	28.833	29.8747	33.6177	26.9206
MxgI	Intermediate	Light	1	4	1.4.3.2.4	2	27.096	32.5009	29.0354	30.0861	33.7727	26.9746
MsiCR	Warm	Light	2	3	2.3.1.2.3	1	27.8648	35.1248	30.5376	30.2527	33.553	29.2638
MsiCR	Warm	Light	2	3	2.3.1.2.3	2	27.8093	34.2184	30.6863	30.4712	33.1767	29.0652
MsiCR	Intermediate	Light	1	2	1.3.3.2.2	1	27.6265	32.1435	27.4085	28.2357	32.4808	26.8847
MsiCR	Intermediate	Light	1	2	1.3.3.2.2	2	27.6533	32.0926	27.4447	28.2743	32.7018	26.8625
MsaRB	Cold	Light	1	2	1.1.2.2.2	1	27.7545	33.7156	32.1539	30.236	31.8055	26.7028
MsaRB	Cold	Light	1	2	1.1.2.2.2	2	27.7461	33.8563	32.1357	30.2038	31.8467	26.6898
MsaRB	Warm	Dark	1	3	1.1.1.1.3	1	29.292	34.0285	33.3679	31.0667	34.1951	27.6877
MsaRB	Warm	Dark	1	3	1.1.1.1.3	2	29.3397	34.8372	32.8144	31.0824	34.0675	27.5406
MxgI	Cold	Light	1	2	1.4.2.2.2	1	26.7358	32.9926	33.3558	28.4391	30.0721	26.1904
MxgI	Cold	Light	1	2	1.4.2.2.2	2	26.829	33.026	32.0695	28.3921	30.0192	26.2223
MxgI	Warm	Dark	1	2	1.4.1.1.2	1	25.3889	31.5179	30.1605	27.722	30.7235	26.2727
MxgI	Warm	Dark	1	2	1.4.1.1.2	2	25.3029	31.5268	30.093	27.7774	30.9893	26.2197
MsiCR	Cold	Light	2	3	2.3.2.2.3	1	28.9014	36.2299	31.9379	33.1407	34.0748	31.9452
MsiCR	Cold	Light	2	3	2.3.2.2.3	2	28.905	36.924	32.0115	32.8404	34.2683	31.8682
MsiCR	Warm	Dark	2	1	2.3.1.1.1	1	26.6009	32.7306	31.8493	29.9282	30.6758	29.357
MsiCR	Warm	Dark	2	1	2.3.1.1.1	2	26.6621	32.5755	31.3284	30.0794	30.8926	29.6973
MsaRB	Cold	Dark	1	2	1.1.2.1.2	1	27.8497	34.3608	34.589	30.0155	31.8602	27.0851
MsaRB	Cold	Dark	1	2	1.1.2.1.2	2	27.8291	34.7733	34.3238	30.0682	32.3227	27.0634
MsaRB	Warm	Light	1	3	1.1.1.2.3	1	27.0859	32.2503	32.3972	29.5388	30.7367	26.276
MsaRB	Warm	Light	1	3	1.1.1.2.3	2	27.2755	32.2571	32.0611	29.7042	30.9203	26.2249
MxgI	Cold	Dark	1	3	1.4.2.1.3	1	27.4835	34.1851	30.709	29.2235	30.4508	26.3636
MxgI	Cold	Dark	1	3	1.4.2.1.3	2	27.2395	33.4058	30.8469	29.1267	30.2688	26.6745
MxgI	Warm	Light	1	1	1.4.1.2.1	1	26.734	31.3852	33.4763	28.8722	31.143	26.2064
MxgI	Warm	Light	1	1	1.4.1.2.1	2	26.6614	31.6137	33.8568	28.8453	31.5464	26.1829
MsiCR	Cold	Dark	1	4	1.3.2.1.4	1	30.2003	37.0628	32.4695	33.0947	33.8758	30.9005
MsiCR	Cold	Dark	1	4	1.3.2.1.4	2	29.8566	37.0221	32.4398	32.8168	33.1504	30.7221
MsiCR	Warm	Light	1	5	1.3.1.2.2	1	27.6643	33.5557	28.2226	31.1748	35.1982	28.747
MsiCR	Warm	Light	1	5	1.3.1.2.2	2	27.7272	33.0275	28.2677	31.3569	33.9025	28.9682
MsaRB	Intermediate	Light	1	2	1.1.3.2.2	1	29.4053	33.8078	29.0063	29.1549	34.0802	26.1554
MsaRB	Intermediate	Light	1	2	1.1.3.2.2	2	29.1728	33.8839	28.9146	29.1207	34.5721	26.0769
MsaRB	Cold	Light	1	1	1.1.2.2.1	1	28.9291	35.2823	34.1837	33.0876	33.3216	28.33
MsaRB	Cold	Light	1	1	1.1.2.2.1	2	29.2806	35.5475	34.1967	32.7484	32.535	28.3694
MxgI	Intermediate	Light	2	3	2.4.3.2.3	1	28.0035	36.0345	30.9112	31.2502	34.1049	29.1436
MxgI	Intermediate	Light	2	3	2.4.3.2.3	2	27.8794	35.3277	31.1078	31.4228	34.4775	29.1269
MxgI	Cold	Light	1	3	1.4.2.2.3	1	26.2855	33.1337	31.5512	29.8571	30.5945	26.7731
MxgI	Cold	Light	1	3	1.4.2.2.3	2	26.0226	32.5861	31.6154	29.91	30.656	26.7675
MsiCR	Intermediate	Light	1	4	1.3.3.2.4	1	26.7811	31.7733	28.489	28.9181	32.6875	27.7132
MsiCR	Intermediate	Light	1	4	1.3.3.2.4	2	26.8035	32.5498	28.4293	28.9465	32.3855	27.7991
MsiCR	Cold	Light	1	1	1.3.2.2.1	1	26.5578	32.9951	30.115	28.8563	32.413	26.8114
MsiCR	Cold	Light	1	1	1.3.2.2.1	2	26.6924	33.2595	30.2594	28.8751	32.753	27.334
MsaRB	Warm	Dark	2	1	2.1.1.1.1	1	26.093	32.6107	30.208	28.9038	32.3454	26.265
MsaRB	Warm	Dark	2	1	2.1.1.1.1	2	26.0371	32.238	30.3007	28.7623	32.0045	26.1204
MxgI	Warm	Dark	1	1	1.4.1.1.1	1	26.0464	31.7649	29.2573	27.8389	32.5753	25.9174
MxgI	Warm	Dark	1	1	1.4.1.1.1	2	26.0786	32.1379	29.3685	27.7978	32.3695	25.9559
MxgI	Cold	Dark	2	1	2.4.2.1.1	1	28.9721	36.0053	30.6007	32.0179	33.4707	29.8836
MxgI	Cold	Dark	2	1	2.4.2.1.1	2	28.7954	35.9167	30.5375	31.6485	33.5793	29.9231
MsiCR	Warm	Dark	2	2	2.3.1.1.2	1	27.1086	33.8508	29.7974	30.2415	32.6371	29.0072
MsiCR	Warm	Dark	2	2	2.3.1.1.2	2	27.0999	34.6814	29.4794	30.4374	32.9554	28.8128
MsiCR	Cold	Dark	1	2	1.3.2.1.2	1	26.1081	32.2849	30.0949	28.4108	29.2668	26.691
MsiCR	Cold	Dark	1	2	1.3.2.1.2	2	26.1408	32.7012	30.1316	28.3597	29.3772	26.6723
MsaRB	Warm	Light	1	1	1.1.1.2.1	1	29.0296	34.2549	32.5743	31.261	34.1476	27.1614
MsaRB	Warm	Light	1	1	1.1.1.2.1	2	28.7319	34.3116	32.6932	31.3617	34.6235	27.1783
MsaRB	Intermediate	Light	1	1	1.1.3.2.1	1	28.8678	33.7627	30.2521	30.3668	33.9394	26.5878
MsaRB	Intermediate	Light	1	1	1.1.3.2.1	2	29.0687	33.8343	30.0049	30.3185	33.7745	26.5811
MxgI	Warm	Light	2	2	2.4.1.2.2	1	27.4426	35.1404	31.3356	30.641	34.2672	28.4765
MxgI	Warm	Light	2	2	2.4.1.2.2	2	27.4311	35.0444	31.8552	30.746	35.0816	28.4681
MxgI	Intermediate	Light	2	1	2.4.3.2.1	1	27.674	35.2355	29.4277	30.7611	35.5957	28.2831
MxgI	Intermediate	Light	2	1	2.4.3.2.1	2	27.7109	35.2749	29.7703	30.7691	35.3456	28.262
MsiCR	Warm	Light	2	1	2.3.1.2.1	1	27.5234	33.709	33.3018	30.3567	32.0485	29.4043
MsiCR	Warm	Light	2	1	2.3.1.2.1	2	27.4345	33.2603	32.9793	30.5889	32.0049	29.3311
MsiCR	Intermediate	Light	2	4	2.3.3.2.4	1	25.8166	33.0071	28.3478	29.2187	32.2181	28.2561
MsiCR	Intermediate	Light	2	4	2.3.3.2.4	2	25.8747	32.8269	28.4273	29.4065	32.0127	28.2215
MsaRB	Cold	Light	1	4	1.1.2.2.4	1	25.0761	32.9134	30.8373	29.3439	31.224	25.9303
MsaRB	Cold	Light	1	4	1.1.2.2.4	2	24.9024	32.8371	30.6713	29.313	31.057	25.9232
MsaRB	Warm	Dark	2	3	2.1.1.1.3	1	26.7246	32.7259	31.321	29.3326	33.7273	26.273
MsaRB	Warm	Dark	2	3	2.1.1.1.3	2	26.8801	33.0658	31.4615	29.2777	33.623	26.1664
MxgI	Warm	Dark	1	4	1.4.1.1.4	1	27.8946	35.1021	32.9981	30.8119	34.022	28.0185
MxgI	Warm	Dark	1	4	1.4.1.1.4	2	27.8102	34.0792	32.3552	30.8857	33.1474	28.135
MsiCR	Cold	Light	2	1	2.3.2.2.1	1	25.5025	32.5861	29.909	29.159	30.5585	28.8388
MsiCR	Cold	Light	2	1	2.3.2.2.1	2	25.3926	33.0651	29.5729	29.1908	30.3102	28.7424
MsiCR	Warm	Dark	2	3	2.3.1.1.3	1	26.7389	33.1472	30.6083	29.6271	31.8437	28.5426
MsiCR	Warm	Dark	2	3	2.3.1.1.3	2	26.7656	33.4065	30.6411	29.7243	31.8619	28.5731
MsaRB	Cold	Dark	2	2	2.1.2.1.2	1	24.9275	33.5256	31.4165	28.2771	31.8254	26.5098
MsaRB	Cold	Dark	2	2	2.1.2.1.2	2	24.5333	32.4788	31.1676	28.1513	31.6826	26.3613
MsaRB	Warm	Light	1	2	1.1.1.2.2	1	27.7367	33.3183	31.1354	28.6449	32.2777	26.2622
MsaRB	Warm	Light	1	2	1.1.1.2.2	2	27.8752	33.5077	31.1224	28.652	32.0574	26.2435
MsaRB	Warm	Dark	1	2	1.1.1.1.2	1	27.2988	32.8011	31.2074	29.0413	32.7315	25.5712
MsaRB	Warm	Dark	1	2	1.1.1.1.2	2	27.2774	32.7347	31.6238	28.7298	32.5507	25.6189
MxgI	Warm	Light	2	3	2.4.1.2.3	1	28.0963	35.229	31.1461	31.1968	34.1869	28.8332
MxgI	Warm	Light	2	3	2.4.1.2.3	2	28.0967	34.1728	31.1917	31.3624	34.0802	28.7836
MsiCR	Cold	Dark	1	1	1.3.2.1.1	1	25.9503	32.498	28.1688	28.357	31.1307	26.3344
MsiCR	Cold	Dark	1	1	1.3.2.1.1	2	25.9763	32.4471	28.0604	28.3391	31.0776	26.383
MsiCR	Warm	Light	2	2	2.3.1.2.2	1	27.79	34.2805	31.3292	30.2715	32.6686	29.316
MsiCR	Warm	Light	2	2	2.3.1.2.2	2	27.7032	35.1752	31.5223	30.1773	32.9243	29.328
MsaRB	Intermediate	Light	1	5	1.1.3.2.5	1	30.6146	35.1263	28.6976	30.7729	33.7271	28.2123
MsaRB	Intermediate	Light	1	5	1.1.3.2.5	2	30.6337	34.0136	28.6514	30.583	33.5985	28.1102
MsaRB	Cold	Light	2	2	2.1.2.2.2	1	28.7966	33.6584	31.4512	29.4757	32.3698	27.0882
MsaRB	Cold	Light	2	2	2.1.2.2.2	2	28.6985	33.6001	31.0808	29.5688	32.5798	26.9614
MxgI	Intermediate	Light	2	4	2.4.3.2.4	1	27.1957	32.5299	28.5664	28.7282	32.4198	27.6882
MxgI	Intermediate	Light	2	4	2.4.3.2.4	2	27.2869	32.4767	28.3958	28.7923	32.2848	27.7066
MxgI	Cold	Light	2	3	2.4.2.2.3	1	28.9608	34.779	30.9217	30.8988	34.132	29.0141
MxgI	Cold	Light	2	3	2.4.2.2.3	2	28.5119	35.0537	30.9285	30.8506	34.1231	28.8143
MsiCR	Intermediate	Light	2	1	2.3.3.2.1	1	28.5596	34.8685	29.525	30.6582	33.5802	29.5881
MsiCR	Intermediate	Light	2	1	2.3.3.2.1	2	28.7024	34.2288	29.3442	30.6899	33.9083	29.4432
MsiCR	Cold	Light	2	2	2.3.2.2.2	1	25.997	32.348	28.4638	29.0956	30.116	28.3666
MsiCR	Cold	Light	2	2	2.3.2.2.2	2	26.0039	32.4525	28.4152	29.0459	30.0434	28.4713
MsaRB	Warm	Dark	1	5	1.1.1.1.5	1	31.1375	32.7974	31.6984	28.5796	31.7536	26.947
MsaRB	Warm	Dark	1	5	1.1.1.1.5	2	31.2092	33.1368	31.914	28.5076	32.0336	26.7704
MxgI	Warm	Dark	2	2	2.4.1.1.2	1	29.8154	34.883	31.1566	30.1823	34.3344	28.979
MxgI	Warm	Dark	2	2	2.4.1.1.2	2	31.086	34.9143	31.277	30.4503	34.0548	29.1072
MsaRB	Warm	Dark	2	2	2.1.1.1.2	1	29.4919	31.6963	29.8094	27.8799	31.6433	25.5233
MsaRB	Warm	Dark	2	2	2.1.1.1.2	2	31.1082	31.8999	30.0645	27.7849	32.0266	25.5339
MsiCR	Warm	Dark	1	1	1.3.1.1.1	1	27.7449	31.5999	27.7507	27.0129	33.173	26.8552
MsiCR	Warm	Dark	1	1	1.3.1.1.1	2	27.9658	31.7463	27.6396	27.0796	33.1413	26.7819
MsiCR	Cold	Dark	2	1	2.3.2.1.1	1	26.4829	32.6418	29.2215	29.1641	30.9724	28.8742
MsiCR	Cold	Dark	2	1	2.3.2.1.1	2	26.6564	32.6787	29.1809	29.1725	30.6513	28.9907
MsaRB	Warm	Light	2	2	2.1.1.2.2	1	32.6488	34.0558	31.0007	29.575	32.5442	27.1877
MsaRB	Warm	Light	2	2	2.1.1.2.2	2	32.2603	33.569	30.725	29.4532	32.4399	27.1388
MsaRB	Intermediate	Light	2	1	2.1.3.2.1	1	31.6304	32.1699	29.4621	29.4288	32.4186	26.8132
MsaRB	Intermediate	Light	2	1	2.1.3.2.1	2	31.1685	32.5888	29.4812	29.559	32.2743	26.9518
MxgI	Intermediate	Light	1	3	1.4.3.2.3	1	29.0903	33.4063	28.2865	29.4342	32.9178	27.2271
MxgI	Intermediate	Light	1	3	1.4.3.2.3	2	29.4343	32.4059	28.2558	29.4086	33.0817	27.1259
MsiCR	Warm	Light	1	3	1.3.1.2.3	1	26.7163	30.6638	29.3639	27.1085	30.9732	26.7765
MsiCR	Warm	Light	1	3	1.3.1.2.3	2	27.168	30.6972	29.1944	27.211	30.7323	26.718

## Sheet: Supplementary Data 9
Accession	Temperature	Light	Experiment_ID	Rep	Unique_ID	Dehydroascorbate (µg/g fresh weight)	Ascorbic acid (µg/g fresh weight)
MxgI	Warm	Dark	2	1	2.4.1.1.1	126.748	0.61621
MxgI	Warm	Dark	2	2	2.4.1.1.2	152.924	0.6785
MxgI	Warm	Dark	2	3	2.4.1.1.3	136.038	0.349333
MxgI	Warm	Dark	2	4	2.4.1.1.4	148.36	0.404198
MxgI	Warm	Dark	2	5	2.4.1.1.5	75.7642	0.242462
MxgI	Warm	Light	2	2	2.4.1.2.2	149.483	1.39571
MxgI	Warm	Light	2	3	2.4.1.2.3	44.7055	0.288443
MxgI	Warm	Light	2	4	2.4.1.2.4	25.4689	0.0314633
MxgI	Warm	Light	2	5	2.4.1.2.5	187.636	1.25472
MxgI	Intermediate	Light	2	1	2.4.3.2.1	66.9132	0.240353
MxgI	Intermediate	Light	2	2	2.4.3.2.2	85.9021	0.219273
MxgI	Intermediate	Light	2	4	2.4.3.2.4	93.1464	0.252846
MxgI	Intermediate	Light	2	5	2.4.3.2.5	33.8892	0.211168
MxgI	Cold	Dark	2	1	2.4.2.1.1	220.438	1.64468
MxgI	Cold	Dark	2	2	2.4.2.1.2	130.529	1.65481
MxgI	Cold	Dark	2	3	2.4.2.1.3	54.5567	1.66203
MxgI	Cold	Dark	2	4	2.4.2.1.4	59.3582	3.02425
MxgI	Cold	Dark	2	5	2.4.2.1.5	54.2965	2.05606
MxgI	Cold	Light	2	1	2.4.2.2.1	36.5133	2.41719
MxgI	Cold	Light	2	2	2.4.2.2.2	21.8438	1.06868
MxgI	Cold	Light	2	3	2.4.2.2.3	24.8689	1.95941
MxgI	Cold	Light	2	4	2.4.2.2.4	73.2838	2.25758
MxgI	Cold	Light	2	5	2.4.2.2.5	61.6776	3.88843
MsiCR	Warm	Dark	2	1	2.3.1.1.1	97.6702	0.272295
MsiCR	Warm	Dark	2	2	2.3.1.1.2	172.342	1.1018
MsiCR	Warm	Dark	2	3	2.3.1.1.3	41.4669	0.213881
MsiCR	Warm	Dark	2	5	2.3.1.1.5	140.107	0.463009
MsiCR	Warm	Light	2	1	2.3.1.2.1	128.098	0.473829
MsiCR	Warm	Light	2	2	2.3.1.2.2	172.379	2.01212
MsiCR	Warm	Light	2	3	2.3.1.2.3	281.568	0.768926
MsiCR	Warm	Light	2	4	2.3.1.2.4	65.4942	0.174686
MsiCR	Warm	Light	2	5	2.3.1.2.5	152.739	1.28429
MsiCR	Intermediate	Light	2	1	2.3.3.2.1	211.789	0.686282
MsiCR	Intermediate	Light	2	3	2.3.3.2.3	197.757	0.953832
MsiCR	Intermediate	Light	2	4	2.3.3.2.4	103.178	0.531021
MsiCR	Intermediate	Light	2	5	2.3.3.2.5	239.321	0.547021
MsiCR	Cold	Dark	2	1	2.3.2.1.1	108.233	3.87738
MsiCR	Cold	Dark	2	2	2.3.2.1.2	83.5852	0.832405
MsiCR	Cold	Dark	2	3	2.3.2.1.3	93.9421	1.50003
MsiCR	Cold	Dark	2	4	2.3.2.1.4	49.2232	1.08744
MsiCR	Cold	Dark	2	5	2.3.2.1.5	62.4246	1.73681
MsiCR	Cold	Light	2	1	2.3.2.2.1	38.0511	1.40102
MsiCR	Cold	Light	2	2	2.3.2.2.2	68.5705	3.66214
MsiCR	Cold	Light	2	3	2.3.2.2.3	46.7037	1.71615
MsiCR	Cold	Light	2	4	2.3.2.2.4	88.2331	1.75812
MsiCR	Cold	Light	2	5	2.3.2.2.5	50.2633	1.56789
MxgN	Warm	Dark	2	1	2.5.1.1.1	56.6475	0.121476
MxgN	Warm	Dark	2	2	2.5.1.1.2	117.109	0.232326
MxgN	Warm	Dark	2	3	2.5.1.1.3	172.518	0.280196
MxgN	Warm	Dark	2	4	2.5.1.1.4	139.424	0.263251
MxgN	Warm	Dark	2	5	2.5.1.1.5	120.052	0.176047
MxgN	Warm	Light	2	1	2.5.1.2.1	206.38	0.605965
MxgN	Warm	Light	2	2	2.5.1.2.2	133.926	0.37833
MxgN	Warm	Light	2	3	2.5.1.2.3	195.276	0.390557
MxgN	Warm	Light	2	4	2.5.1.2.4	102.084	0.718684
MxgN	Intermediate	Light	2	1	2.5.3.2.1	102.581	0.51122
MxgN	Intermediate	Light	2	2	2.5.3.2.2	47.1825	0.250644
MxgN	Intermediate	Light	2	3	2.5.3.2.3	44.8313	0.39092
MxgN	Intermediate	Light	2	4	2.5.3.2.4	106.031	0.328599
MxgN	Intermediate	Light	2	5	2.5.3.2.5	24.217	0.146245
MxgN	Cold	Dark	2	2	2.5.2.1.2	81.2055	0.655322
MxgN	Cold	Dark	2	3	2.5.2.1.3	90.0548	0.822704
MxgN	Cold	Dark	2	4	2.5.2.1.4	70.5187	0.917998
MxgN	Cold	Dark	2	5	2.5.2.1.5	88.865	1.13349
MxgN	Cold	Light	2	1	2.5.2.2.1	330.184	0.773193
MxgN	Cold	Light	2	2	2.5.2.2.2	128.656	1.4673
MxgN	Cold	Light	2	3	2.5.2.2.3	66.9043	0.57831
MxgN	Cold	Light	2	5	2.5.2.2.5	66.4857	0.590884
MsaRB	Warm	Dark	2	1	2.1.1.1.1	176.029	1.62418
MsaRB	Warm	Dark	2	2	2.1.1.1.2	268.878	0.433209
MsaRB	Warm	Dark	2	3	2.1.1.1.3	174.313	1.71673
MsaRB	Warm	Dark	2	4	2.1.1.1.4	121.664	1.16102
MsaRB	Warm	Dark	2	5	2.1.1.1.5	322.028	2.13497
MsaRB	Warm	Light	2	1	2.1.1.2.1	357.439	2.98482
MsaRB	Warm	Light	2	2	2.1.1.2.2	145.681	1.48438
MsaRB	Warm	Light	2	3	2.1.1.2.3	289.966	2.21738
MsaRB	Intermediate	Light	2	1	2.1.3.2.1	201.992	1.02696
MsaRB	Intermediate	Light	2	2	2.1.3.2.2	389.513	1.69174
MsaRB	Intermediate	Light	2	3	2.1.3.2.3	179.553	1.37595
MsaRB	Intermediate	Light	2	4	2.1.3.2.4	1205.34	9.17932
MsaRB	Intermediate	Light	2	5	2.1.3.2.5	912.398	4.73145
MsaRB	Cold	Dark	2	1	2.1.2.1.1	160.537	1.24909
MsaRB	Cold	Dark	2	2	2.1.2.1.2	379.202	1.58209
MsaRB	Cold	Dark	2	4	2.1.2.1.4	335.192	2.95007
MsaRB	Cold	Dark	2	5	2.1.2.1.5	135.583	1.15273
MsaRB	Cold	Light	2	1	2.1.2.2.1	122.392	1.10877
MsaRB	Cold	Light	2	2	2.1.2.2.2	253.334	1.78974
MsaRB	Cold	Light	2	3	2.1.2.2.3	317.369	1.9606
MsaRB	Cold	Light	2	4	2.1.2.2.4	328.29	3.43315
MsaRB	Cold	Light	2	5	2.1.2.2.5	377.933	3.13131
MsaRU	Warm	Dark	2	1	2.2.1.1.1	646.141	5.60349
MsaRU	Warm	Dark	2	3	2.2.1.1.3	252.529	2.30781
MsaRU	Warm	Dark	2	4	2.2.1.1.4	91.0537	0.520796
MsaRU	Warm	Dark	2	5	2.2.1.1.5	523.74	5.77588
MsaRU	Warm	Light	2	1	2.2.1.2.1	172.841	0.826345
MsaRU	Warm	Light	2	2	2.2.1.2.2	110.04	0.303937
MsaRU	Warm	Light	2	3	2.2.1.2.3	253.371	1.31874
MsaRU	Warm	Light	2	4	2.2.1.2.4	415.479	3.44145
MsaRU	Warm	Light	2	5	2.2.1.2.5	62.1737	0.379217
MsaRU	Intermediate	Light	2	1	2.2.3.2.1	290.29	1.29469
MsaRU	Intermediate	Light	2	2	2.2.3.2.2	327.371	1.86844
MsaRU	Intermediate	Light	2	3	2.2.3.2.3	177.492	1.06612
MsaRU	Intermediate	Light	2	4	2.2.3.2.4	243.824	1.02438
MsaRU	Intermediate	Light	2	5	2.2.3.2.5	155.498	0.697752
MsaRU	Cold	Dark	2	1	2.2.2.1.1	176.411	1.15491
MsaRU	Cold	Dark	2	2	2.2.2.1.2	194.462	1.09553
MsaRU	Cold	Dark	2	3	2.2.2.1.3	293.788	2.71782
MsaRU	Cold	Dark	2	4	2.2.2.1.4	390.804	3.57255
MsaRU	Cold	Dark	2	5	2.2.2.1.5	149.365	0.721764
MsaRU	Cold	Light	2	1	2.2.2.2.1	163.309	0.825567
MsaRU	Cold	Light	2	2	2.2.2.2.2	131.016	1.36936
MsaRU	Cold	Light	2	3	2.2.2.2.3	161.792	0.923994
MsaRU	Cold	Light	2	5	2.2.2.2.5	62.4741	0.624372

[truncated: 3 more sheets: Supplementary Data 10, Supplementary Data 11, Supplementary Data 12]
